# Supplementary material for: Diethyl trans-2,5-bis­(4-methoxy­benzyl­sulfan­yl)-1,4-dimethyl-3,6-dioxopiperazine-2,5-carboxyl­ate
Source: Acta Crystallogr Sect E Struct Rep Online. 2009 Jun 17;65(Pt 7):o1583–4. doi: 10.1107/S1600536809022211 (PMC2969498; doi:10.1107/S1600536809022211)
Supplement: Supplementary file 1 [file e-65-o1583-sup1.cif]

##############################################################################
###                                                                        ###
###        Electronic paper (Acta Crystallographica Section E)             ###
###                                                                        ###
##############################################################################
#                                                                            #
# This CIF contains the data in a paper accepted for publication in Acta     #
# Crystallographica Section E. It conforms to the requirements of Notes      #
# for Authors for Section E, and has been peer reviewed under the auspices   #
# of the IUCr Commission on Journals.                                        #
#                                                                            #
# Full details of the Crystallographic Information File format               #
# are given in the paper "The Crystallographic Information File (CIF):       #
# a New Standard Archive File for Crystallography" by S. R. Hall, F. H.      #
# Allen and I. D. Brown [Acta Cryst. (1991), A47, 655-685].                  #
#                                                                            #
# The current version of the core CIF dictionary is obtainable from          #
# ftp://ftp.iucr.org/pub/cif_core.dic. The current version number is 2.4.    #
#                                                                            #
# Software is freely available for graphical display of the structure(s) in  #
# this CIF.  For information consult the CIF home page http://www.iucr.org/  #
# cif/home.html                                                              #
#                                                                            #
# This file may be used for bona fide research purposes within the           #
# scientific community so long as proper attribution is given to the journal # 
# article from which it was obtained.                                        #
#                                                                            #
##############################################################################
                                             
data_I
_audit_creation_method     SHELXL-97
_chemical_name_systematic
;
Diethyl <i>trans</i>-2,5-bis(4-methoxybenzylsulfanyl)-1,4-dimethyl-
3,6-dioxopiperazine-2,5-carboxylate
;
_chemical_name_common     ?
_chemical_formula_moiety     'C28 H34 N2 O8 S2'
_chemical_formula_sum     'C28 H34 N2 O8 S2'
_chemical_formula_iupac     'C28 H34 N2 O8 S2'
_chemical_formula_weight     590.69
_chemical_melting_point     ?
_symmetry_cell_setting     monoclinic
_symmetry_space_group_name_H-M     'P 21/c'
_symmetry_space_group_name_Hall     '-P 2ybc'
loop_
    _symmetry_equiv_pos_as_xyz
    'x, y, z'
    '-x, y+1/2, -z+1/2'
    '-x, -y, -z'
    'x, -y-1/2, z-1/2'
_cell_length_a     11.290(2)
_cell_length_b     8.2259(16)
_cell_length_c     16.593(3)
_cell_angle_alpha     90.00
_cell_angle_beta     109.704(3)
_cell_angle_gamma     90.00
_cell_volume     1450.9(5)
_cell_formula_units_Z     2
_cell_measurement_reflns_used     5275
_cell_measurement_theta_min     2.26
_cell_measurement_theta_max     28.25
_cell_measurement_temperature     150(2)
_exptl_crystal_description     plate
_exptl_crystal_colour     colourless
_exptl_crystal_size_max     0.32
_exptl_crystal_size_mid     0.30
_exptl_crystal_size_min     0.10
_exptl_crystal_density_diffrn     1.352
_exptl_crystal_density_meas     ?
_exptl_crystal_density_method     'not measured'
_exptl_crystal_F_000     624
_exptl_absorpt_coefficient_mu     0.235
_exptl_absorpt_correction_type     multi-scan
_exptl_absorpt_process_details     '(SADABS; Sheldrick, 1996)'
_exptl_absorpt_correction_T_min     0.9185
_exptl_absorpt_correction_T_max     0.9869
_exptl_special_details
;
;
_diffrn_ambient_temperature     150(2)
_diffrn_radiation_type     MoK\a
_diffrn_radiation_wavelength     0.71073
_diffrn_radiation_source     'sealed tube'
_diffrn_radiation_monochromator     graphite
_diffrn_measurement_device_type     'Bruker SMART 1000 CCD'
_diffrn_measurement_method     'Thin-slice \w'
_diffrn_detector_area_resol_mean     ?
_diffrn_reflns_number     11556
_diffrn_reflns_av_R_equivalents     0.0284
_diffrn_reflns_av_sigmaI/netI     0.0306
_diffrn_reflns_theta_min     1.92
_diffrn_reflns_theta_max     28.31
_diffrn_reflns_theta_full     26.00
_diffrn_measured_fraction_theta_max     0.974
_diffrn_measured_fraction_theta_full     1.000
_diffrn_reflns_limit_h_min     -14
_diffrn_reflns_limit_h_max     14
_diffrn_reflns_limit_k_min     -10
_diffrn_reflns_limit_k_max     10
_diffrn_reflns_limit_l_min     -21
_diffrn_reflns_limit_l_max     22
_diffrn_standards_number     0
_diffrn_standards_interval_count     ?
_diffrn_standards_interval_time     ?
_diffrn_standards_decay_%     ?
_refine_special_details
;
Refinement of <i>F</i>^2^ against ALL reflections. The weighted <i>R</i>-factor
<i>wR</i> and goodness of fit <i>S</i> are based on <i>F</i>^2^, conventional
<i>R</i>-factors <i>R</i> are based on <i>F</i>, with <i>F</i> set to zero for
negative <i>F</i>^2^. The threshold expression of <i>F</i>^2^ >
\s(<i>F</i>^2^) is used only for calculating <i>R</i>-factors(gt) <i>etc</i>.
and is not relevant to the choice of reflections for refinement.
<i>R</i>-factors based on <i>F</i>^2^ are statistically about twice as large
as those based on <i>F</i>, and <i>R</i>- factors based on ALL data will be
even larger.
;
_reflns_number_total     3522
_reflns_number_gt     2778
_reflns_threshold_expression     I>2\s(I)
_refine_ls_structure_factor_coef     Fsqd
_refine_ls_matrix_type     full
_refine_ls_R_factor_all     0.0526
_refine_ls_R_factor_gt     0.0357
_refine_ls_wR_factor_gt     0.0834
_refine_ls_wR_factor_ref     0.0916
_refine_ls_goodness_of_fit_ref     1.029
_refine_ls_restrained_S_all     1.029
_refine_ls_number_reflns     3522
_refine_ls_number_parameters     184
_refine_ls_number_restraints     0
_refine_ls_hydrogen_treatment     constr
_refine_ls_weighting_scheme     calc
_refine_ls_weighting_details
          'calc w=1/[\s^2^(Fo^2^)+(0.0397P)^2^+0.678P] where P=(Fo^2^+2Fc^2^)/3'
_atom_sites_solution_hydrogens     difmap
_atom_sites_solution_primary     direct
_atom_sites_solution_secondary     difmap
_refine_ls_shift/su_max     0.000
_refine_ls_shift/su_mean     0.000
_refine_diff_density_max     0.379
_refine_diff_density_min     -0.241
_refine_ls_extinction_method     none
_refine_ls_extinction_coef     ?
loop_
    _atom_type_symbol
    _atom_type_description
    _atom_type_scat_dispersion_real
    _atom_type_scat_dispersion_imag
    _atom_type_scat_source
    'C' 'C' 0.0033 0.0016
                         'International Tables Vol C Tables 4.2.6.8 and 6.1.1.4'
    'H' 'H' 0.0000 0.0000
                         'International Tables Vol C Tables 4.2.6.8 and 6.1.1.4'
    'N' 'N' 0.0061 0.0033
                         'International Tables Vol C Tables 4.2.6.8 and 6.1.1.4'
    'O' 'O' 0.0106 0.0060
                         'International Tables Vol C Tables 4.2.6.8 and 6.1.1.4'
    'S' 'S' 0.1246 0.1234
                         'International Tables Vol C Tables 4.2.6.8 and 6.1.1.4'
_computing_data_collection     'SMART (Bruker, 2007)'
_computing_cell_refinement     'SAINT (Bruker, 2007)'
_computing_data_reduction     'SAINT (Bruker, 2007)'
_computing_structure_solution     'SHELXTL (Sheldrick, 2008)'
_computing_structure_refinement     'SHELXTL (Sheldrick, 2008)'
_computing_molecular_graphics
;
ORTEP-3 for Windows (Farrugia, 1997) and
Mercury (Macrae <i>et al.</i>,  2008)
;
_computing_publication_material
;
SHELXTL (Sheldrick, 2008), publCIF (Westrip, 2009) and local
programs
;
loop_
    _atom_site_type_symbol
    _atom_site_label
    _atom_site_fract_x
    _atom_site_fract_y
    _atom_site_fract_z
    _atom_site_U_iso_or_equiv
    _atom_site_adp_type
    _atom_site_calc_flag
    _atom_site_refinement_flags
    _atom_site_occupancy
    _atom_site_disorder_assembly
    _atom_site_disorder_group
    S S 0.18848(3) 0.24066(4) 0.04288(2) 0.02157(10) Uani d . 1 . .
    O O1 0.59043(11) 0.03836(16) -0.14348(8) 0.0357(3) Uani d . 1 . .
    O O2 -0.08416(10) 0.32864(14) 0.13178(7) 0.0271(3) Uani d . 1 . .
    O O3 0.07865(11) 0.15503(14) 0.16459(7) 0.0301(3) Uani d . 1 . .
    O O4 -0.16577(11) 0.45732(14) -0.15608(7) 0.0283(3) Uani d . 1 . .
    N N -0.05515(11) 0.34842(14) -0.02822(7) 0.0168(2) Uani d . 1 . .
    C C1 0.32030(15) 0.27272(19) -0.06556(10) 0.0251(3) Uani d . 1 . .
    C C2 0.44789(16) 0.2787(2) -0.01800(11) 0.0336(4) Uani d . 1 . .
    H H2 0.4754 0.3387 0.0339 0.040 Uiso calc R 1 . .
    C C3 0.53537(16) 0.1986(2) -0.04519(12) 0.0363(4) Uani d . 1 . .
    H H3 0.6222 0.2038 -0.0118 0.044 Uiso calc R 1 . .
    C C4 0.49678(14) 0.1106(2) -0.12108(10) 0.0247(3) Uani d . 1 . .
    C C5 0.37024(14) 0.1019(2) -0.16888(10) 0.0256(3) Uani d . 1 . .
    H H5 0.3426 0.0411 -0.2206 0.031 Uiso calc R 1 . .
    C C6 0.28382(15) 0.1832(2) -0.14039(11) 0.0283(4) Uani d . 1 . .
    H H6 0.1970 0.1770 -0.1734 0.034 Uiso calc R 1 . .
    C C7 0.22463(17) 0.3623(2) -0.03733(12) 0.0313(4) Uani d . 1 . .
    H H7A 0.1472 0.3810 -0.0870 0.038 Uiso calc R 1 . .
    H H7B 0.2587 0.4692 -0.0129 0.038 Uiso calc R 1 . .
    C C8 0.55425(18) -0.0657(2) -0.21608(12) 0.0361(4) Uani d . 1 . .
    H H8A 0.5000 -0.1524 -0.2077 0.054 Uiso calc R 1 . .
    H H8B 0.6295 -0.1137 -0.2233 0.054 Uiso calc R 1 . .
    H H8C 0.5084 -0.0029 -0.2673 0.054 Uiso calc R 1 . .
    C C9 0.05188(13) 0.35374(17) 0.05104(9) 0.0167(3) Uani d . 1 . .
    C C10 0.01900(14) 0.26530(18) 0.12339(9) 0.0201(3) Uani d . 1 . .
    C C11 -0.12546(17) 0.2576(2) 0.19906(11) 0.0353(4) Uani d . 1 . .
    H H11A -0.0596 0.2720 0.2557 0.042 Uiso calc R 1 . .
    H H11B -0.1417 0.1399 0.1887 0.042 Uiso calc R 1 . .
    C C12 -0.24275(16) 0.3430(2) 0.19672(11) 0.0304(4) Uani d . 1 . .
    H H12A -0.2258 0.4595 0.2063 0.046 Uiso calc R 1 . .
    H H12B -0.2721 0.2993 0.2416 0.046 Uiso calc R 1 . .
    H H12C -0.3077 0.3263 0.1407 0.046 Uiso calc R 1 . .
    C C13 -0.10631(15) 0.18707(19) -0.05932(10) 0.0258(3) Uani d . 1 . .
    H H13A -0.1961 0.1967 -0.0923 0.039 Uiso calc R 1 . .
    H H13B -0.0950 0.1145 -0.0104 0.039 Uiso calc R 1 . .
    H H13C -0.0619 0.1424 -0.0959 0.039 Uiso calc R 1 . .
    C C14 -0.09368(13) 0.47399(17) -0.08292(9) 0.0178(3) Uani d . 1 . .
loop_
    _atom_site_aniso_label
    _atom_site_aniso_U_11
    _atom_site_aniso_U_22
    _atom_site_aniso_U_33
    _atom_site_aniso_U_12
    _atom_site_aniso_U_13
    _atom_site_aniso_U_23
    S 0.02166(18) 0.01810(18) 0.02652(19) 0.00695(14) 0.01018(14) 0.00412(15)
    O1 0.0249(6) 0.0441(7) 0.0408(7) 0.0008(5) 0.0145(5) -0.0176(6)
    O2 0.0304(6) 0.0287(6) 0.0284(6) 0.0097(5) 0.0184(5) 0.0123(5)
    O3 0.0366(6) 0.0273(6) 0.0291(6) 0.0119(5) 0.0147(5) 0.0126(5)
    O4 0.0332(6) 0.0242(6) 0.0189(5) 0.0013(5) -0.0027(5) -0.0015(4)
    N 0.0183(6) 0.0145(6) 0.0161(6) 0.0000(4) 0.0037(5) -0.0009(5)
    C1 0.0254(8) 0.0225(8) 0.0316(8) 0.0054(6) 0.0152(7) 0.0069(6)
    C2 0.0301(9) 0.0408(10) 0.0309(9) 0.0015(7) 0.0117(7) -0.0124(8)
    C3 0.0183(8) 0.0505(11) 0.0367(10) 0.0005(7) 0.0047(7) -0.0152(8)
    C4 0.0211(7) 0.0271(8) 0.0283(8) 0.0015(6) 0.0116(6) -0.0024(7)
    C5 0.0237(8) 0.0287(8) 0.0237(8) -0.0021(6) 0.0069(6) -0.0034(6)
    C6 0.0178(7) 0.0342(9) 0.0311(8) 0.0026(6) 0.0059(6) 0.0052(7)
    C7 0.0341(9) 0.0250(8) 0.0439(10) 0.0109(7) 0.0252(8) 0.0104(7)
    C8 0.0418(10) 0.0350(10) 0.0387(10) -0.0007(8) 0.0228(8) -0.0108(8)
    C9 0.0173(7) 0.0161(7) 0.0158(6) 0.0028(5) 0.0046(5) 0.0013(5)
    C10 0.0237(7) 0.0191(7) 0.0175(7) 0.0013(6) 0.0070(6) 0.0006(6)
    C11 0.0384(10) 0.0417(10) 0.0341(9) 0.0085(8) 0.0233(8) 0.0183(8)
    C12 0.0295(8) 0.0381(10) 0.0272(8) 0.0022(7) 0.0141(7) 0.0070(7)
    C13 0.0292(8) 0.0166(7) 0.0273(8) -0.0032(6) 0.0038(7) -0.0009(6)
    C14 0.0180(7) 0.0178(7) 0.0180(7) 0.0024(5) 0.0066(6) -0.0017(5)
_geom_special_details
;
All e.s.d.'s (except the e.s.d. in the dihedral angle between two l.s. planes)
are estimated using the full covariance matrix. The cell e.s.d.'s are taken
into account individually in the estimation of e.s.d.'s in distances, angles
and torsion angles; correlations between e.s.d.'s in cell parameters are only
used when they are defined by crystal symmetry. An approximate (isotropic)
treatment of cell e.s.d.'s is used for estimating e.s.d.'s involving l.s.
planes.
;
loop_
    _geom_bond_atom_site_label_1
    _geom_bond_atom_site_label_2
    _geom_bond_site_symmetry_2
    _geom_bond_distance
    _geom_bond_publ_flag
    S C7 . 1.8181(17) ?
    S C9 . 1.8447(14) ?
    O1 C4 . 1.3689(19) ?
    O1 C8 . 1.421(2) ?
    O2 C10 . 1.3255(18) ?
    O2 C11 . 1.4682(19) ?
    O3 C10 . 1.1972(18) ?
    O4 C14 . 1.2201(17) ?
    N C9 . 1.4560(17) ?
    N C13 . 1.4698(19) ?
    N C14 . 1.3469(18) ?
    C1 C2 . 1.391(2) ?
    C1 C6 . 1.382(2) ?
    C1 C7 . 1.507(2) ?
    C2 H2 . 0.9500 ?
    C2 C3 . 1.383(2) ?
    C3 H3 . 0.9500 ?
    C3 C4 . 1.389(2) ?
    C4 C5 . 1.382(2) ?
    C5 H5 . 0.9500 ?
    C5 C6 . 1.391(2) ?
    C6 H6 . 0.9500 ?
    C7 H7A . 0.9900 ?
    C7 H7B . 0.9900 ?
    C8 H8A . 0.9800 ?
    C8 H8B . 0.9800 ?
    C8 H8C . 0.9800 ?
    C9 C10 . 1.552(2) ?
    C9 C14 3_565 1.531(2) ?
    C11 H11A . 0.9900 ?
    C11 H11B . 0.9900 ?
    C11 C12 . 1.488(2) ?
    C12 H12A . 0.9800 ?
    C12 H12B . 0.9800 ?
    C12 H12C . 0.9800 ?
    C13 H13A . 0.9800 ?
    C13 H13B . 0.9800 ?
    C13 H13C . 0.9800 ?
    C14 C9 3_565 1.531(2) ?
loop_
    _geom_angle_atom_site_label_1
    _geom_angle_atom_site_label_2
    _geom_angle_atom_site_label_3
    _geom_angle_site_symmetry_1
    _geom_angle_site_symmetry_3
    _geom_angle
    _geom_angle_publ_flag
    C7 S C9 . . 100.12(7) ?
    C4 O1 C8 . . 117.65(13) ?
    C10 O2 C11 . . 116.04(12) ?
    C9 N C13 . . 116.90(11) ?
    C9 N C14 . . 124.53(12) ?
    C13 N C14 . . 117.16(12) ?
    C2 C1 C6 . . 117.82(15) ?
    C2 C1 C7 . . 121.36(16) ?
    C6 C1 C7 . . 120.82(15) ?
    C1 C2 H2 . . 119.5 ?
    C1 C2 C3 . . 121.00(16) ?
    H2 C2 C3 . . 119.5 ?
    C2 C3 H3 . . 119.9 ?
    C2 C3 C4 . . 120.24(15) ?
    H3 C3 C4 . . 119.9 ?
    O1 C4 C3 . . 115.94(14) ?
    O1 C4 C5 . . 124.42(14) ?
    C3 C4 C5 . . 119.64(15) ?
    C4 C5 H5 . . 120.4 ?
    C4 C5 C6 . . 119.20(15) ?
    H5 C5 C6 . . 120.4 ?
    C1 C6 C5 . . 122.08(14) ?
    C1 C6 H6 . . 119.0 ?
    C5 C6 H6 . . 119.0 ?
    S C7 C1 . . 108.65(11) ?
    S C7 H7A . . 110.0 ?
    S C7 H7B . . 110.0 ?
    C1 C7 H7A . . 110.0 ?
    C1 C7 H7B . . 110.0 ?
    H7A C7 H7B . . 108.3 ?
    O1 C8 H8A . . 109.5 ?
    O1 C8 H8B . . 109.5 ?
    O1 C8 H8C . . 109.5 ?
    H8A C8 H8B . . 109.5 ?
    H8A C8 H8C . . 109.5 ?
    H8B C8 H8C . . 109.5 ?
    S C9 N . . 112.23(9) ?
    S C9 C10 . . 104.14(9) ?
    S C9 C14 . 3_565 108.92(9) ?
    N C9 C10 . . 110.02(11) ?
    N C9 C14 . 3_565 113.91(11) ?
    C10 C9 C14 . 3_565 107.03(11) ?
    O2 C10 O3 . . 125.65(14) ?
    O2 C10 C9 . . 110.17(12) ?
    O3 C10 C9 . . 124.17(13) ?
    O2 C11 H11A . . 110.2 ?
    O2 C11 H11B . . 110.2 ?
    O2 C11 C12 . . 107.49(13) ?
    H11A C11 H11B . . 108.5 ?
    H11A C11 C12 . . 110.2 ?
    H11B C11 C12 . . 110.2 ?
    C11 C12 H12A . . 109.5 ?
    C11 C12 H12B . . 109.5 ?
    C11 C12 H12C . . 109.5 ?
    H12A C12 H12B . . 109.5 ?
    H12A C12 H12C . . 109.5 ?
    H12B C12 H12C . . 109.5 ?
    N C13 H13A . . 109.5 ?
    N C13 H13B . . 109.5 ?
    N C13 H13C . . 109.5 ?
    H13A C13 H13B . . 109.5 ?
    H13A C13 H13C . . 109.5 ?
    H13B C13 H13C . . 109.5 ?
    O4 C14 N . . 122.68(13) ?
    O4 C14 C9 . 3_565 118.20(13) ?
    N C14 C9 . 3_565 119.02(12) ?
loop_
    _geom_torsion_atom_site_label_1
    _geom_torsion_atom_site_label_2
    _geom_torsion_atom_site_label_3
    _geom_torsion_atom_site_label_4
    _geom_torsion_site_symmetry_1
    _geom_torsion_site_symmetry_2
    _geom_torsion_site_symmetry_3
    _geom_torsion_site_symmetry_4
    _geom_torsion
    _geom_torsion_publ_flag
    C6 C1 C2 C3 . . . . 0.5(3) ?
    C7 C1 C2 C3 . . . . -178.77(17) ?
    C1 C2 C3 C4 . . . . 0.1(3) ?
    C8 O1 C4 C3 . . . . 173.97(17) ?
    C8 O1 C4 C5 . . . . -6.6(2) ?
    C2 C3 C4 O1 . . . . 178.72(17) ?
    C2 C3 C4 C5 . . . . -0.7(3) ?
    O1 C4 C5 C6 . . . . -178.71(16) ?
    C3 C4 C5 C6 . . . . 0.7(3) ?
    C2 C1 C6 C5 . . . . -0.5(2) ?
    C7 C1 C6 C5 . . . . 178.73(15) ?
    C4 C5 C6 C1 . . . . 0.0(3) ?
    C2 C1 C7 S . . . . -81.68(18) ?
    C6 C1 C7 S . . . . 99.06(17) ?
    C9 S C7 C1 . . . . -169.77(12) ?
    C13 N C9 S . . . . 59.98(15) ?
    C13 N C9 C10 . . . . -55.48(16) ?
    C13 N C9 C14 . . . 3_565 -175.65(12) ?
    C14 N C9 S . . . . -106.05(13) ?
    C14 N C9 C10 . . . . 138.48(13) ?
    C14 N C9 C14 . . . 3_565 18.3(2) ?
    C7 S C9 N . . . . 64.78(12) ?
    C7 S C9 C10 . . . . -176.24(10) ?
    C7 S C9 C14 . . . 3_565 -62.31(11) ?
    C11 O2 C10 O3 . . . . 1.3(2) ?
    C11 O2 C10 C9 . . . . -179.23(13) ?
    S C9 C10 O2 . . . . -175.74(10) ?
    S C9 C10 O3 . . . . 3.69(18) ?
    N C9 C10 O2 . . . . -55.27(15) ?
    N C9 C10 O3 . . . . 124.16(15) ?
    C14 C9 C10 O2 3_565 . . . 68.99(14) ?
    C14 C9 C10 O3 3_565 . . . -111.58(16) ?
    C10 O2 C11 C12 . . . . -178.98(14) ?
    C9 N C14 O4 . . . . 164.45(14) ?
    C9 N C14 C9 . . . 3_565 -19.2(2) ?
    C13 N C14 O4 . . . . -1.6(2) ?
    C13 N C14 C9 . . . 3_565 174.82(12) ?
loop_
    _geom_hbond_atom_site_label_D
    _geom_hbond_atom_site_label_H
    _geom_hbond_atom_site_label_A
    _geom_hbond_site_symmetry_A
    _geom_hbond_distance_DH
    _geom_hbond_distance_HA
    _geom_hbond_distance_DA
    _geom_hbond_angle_DHA
    _geom_hbond_publ_flag
    C5 H5 O4 2_544 0.95 2.43 3.2647(19) 147 y
data_global
_journal_date_recd_electronic     2009-06-10
_journal_date_accepted     2009-06-11
_journal_name_full     'Acta Crystallographica, Section E'
_journal_year     2009
_journal_volume     65
_journal_issue      7
_journal_page_first     o1583
_journal_page_last     o1584
_journal_paper_category     QO
_journal_coeditor_code     FJ2226
loop_
    _publ_contact_author_name
    _publ_contact_author_address
    _publ_contact_author_email
    'Dr Gary S. Nichol'
;
Department of Chemistry and Biochemistry
The University of Arizona
1306 E. University Boulevard
Tucson, AZ 85721
United States of America
;
 gsnichol@email.arizona.edu
    'Bogdan Olenyuk'
;
Department of Chemistry and Biochemistry
The University of Arizona
1306 E. University Boulevard
Tucson, AZ 85721
United States of America
;
 olenyuk@email.arizona.edu
_publ_contact_author_fax     '+1 520 621 4168'
_publ_contact_author_phone     ?
_publ_section_title
;\
Diethyl
<i>trans</i>-2,5-bis(4-methoxybenzylsulfanyl)-1,4-dimethyl-3,6-\
dioxopiperazine-2,5-carboxylate
;
loop_
    _publ_author_name
    _publ_author_address
    'Polaske, Nathan W.'
;
Department of Chemistry and Biochemistry
The University of Arizona
1306 E. University Boulevard
Tucson, AZ 85721
USA
;
    'Nichol, Gary S.'
;
Department of Chemistry and Biochemistry
The University of Arizona
1306 E. University Boulevard
Tucson, AZ 85721
USA
;
    'Olenyuk, Bogdan'
;
Department of Chemistry and Biochemistry
The University of Arizona
1306 E. University Boulevard
Tucson, AZ 85721
USA
;
_publ_section_synopsis     .
