# Supplementary material for: Diethyl trans-2,5-bis­(4-methoxy­benzyl­sulfan­yl)-1,4-dimethyl-3,6-dioxopiperazine-2,5-carboxyl­ate
Source: Acta Crystallogr Sect E Struct Rep Online. 2009 Jun 17;65(Pt 7):o1583–4. doi: 10.1107/S1600536809022211 (PMC2969498; doi:10.1107/S1600536809022211)
Supplement: Supplementary file 2 [file e-65-o1583-Isup2.hkl]

# 
# h,k,l, Fc-squared, Fo-squared, sigma(Fo-squared) and status flag 
# 
data_I
_shelx_title ' bo101 in P2(1)/c' 
_shelx_refln_list_code          4 
_shelx_F_calc_maximum      171.52 
_exptl_crystal_F_000       624.00 
_reflns_d_resolution_high  0.7492 
 
loop_ 
 _symmetry_equiv_pos_as_xyz 
 'x, y, z' 
 '-x, y+1/2, -z+1/2' 
 '-x, -y, -z' 
 'x, -y-1/2, z-1/2' 
 
_cell_length_a    11.2905 
_cell_length_b     8.2259 
_cell_length_c    16.5933 
_cell_angle_alpha  90.000 
_cell_angle_beta  109.704 
_cell_angle_gamma  90.000 
 
_shelx_F_squared_multiplier     1.000 
 
loop_ 
 _refln_index_h 
 _refln_index_k 
 _refln_index_l 
 _refln_F_squared_calc 
 _refln_F_squared_meas 
 _refln_F_squared_sigma 
 _refln_observed_status 
   1   0   0     5372.49     5194.04     74.42 o 
   2   0   0     2359.13     2249.04     67.25 o 
   3   0   0     5962.60     5841.62     66.76 o 
   4   0   0      129.07      120.40      5.63 o 
   5   0   0      144.69      209.33      5.35 o 
   6   0   0      521.48      500.82      9.56 o 
   7   0   0     1217.71     1222.80     18.66 o 
   8   0   0     1596.96     1612.30     37.00 o 
   9   0   0      135.72      135.45      7.95 o 
  10   0   0      209.05      199.75      9.34 o 
  11   0   0      370.15      380.57     15.28 o 
  12   0   0        3.46       14.12     10.20 o 
  13   0   0       34.92       43.48     12.97 o 
  14   0   0       74.82      103.64     14.63 o 
   1   1   0     3106.89     3110.19     27.75 o 
   2   1   0     2071.61     1990.96     20.51 o 
   3   1   0     2694.07     2709.84     24.12 o 
   4   1   0     1180.93     1120.33     11.55 o 
   5   1   0       12.68       14.30      1.58 o 
   6   1   0     1360.82     1298.91     13.55 o 
   7   1   0     2857.49     2810.09     25.82 o 
   8   1   0       69.83       77.29      3.57 o 
   9   1   0      510.32      474.61      8.19 o 
  10   1   0       77.67       68.52      5.33 o 
  11   1   0      106.42      121.55      7.37 o 
  12   1   0      370.76      373.89     13.63 o 
  13   1   0       13.80       21.68      8.98 o 
  14   1   0        5.11        2.84     12.34 o 
   0   2   0    17246.28    17309.11    252.90 o 
   1   2   0     4729.46     4771.93     59.06 o 
   2   2   0      281.29      284.19      3.88 o 
   3   2   0      143.42      145.04      4.45 o 
   4   2   0      799.48      822.31     13.18 o 
   5   2   0       97.62      127.78      3.56 o 
   6   2   0      334.00      347.76      5.99 o 
   7   2   0      199.19      200.81      4.84 o 
   8   2   0      723.42      645.84      9.63 o 
   9   2   0       81.46       76.55      5.29 o 
  10   2   0      111.21      120.96      5.97 o 
  11   2   0      271.80      273.72      9.42 o 
  12   2   0      201.96      224.71      9.65 o 
  13   2   0       87.82       89.81      7.73 o 
   1   3   0     1945.30     2031.40     20.94 o 
   2   3   0      650.82      634.80      7.36 o 
   3   3   0      650.65      624.76      8.24 o 
   4   3   0     1105.46     1048.32     12.39 o 
   5   3   0      116.03       93.74      3.31 o 
   6   3   0      542.54      509.24      7.74 o 
   7   3   0     1418.43     1389.29     18.71 o 
   8   3   0      329.43      314.37      7.63 o 
   9   3   0     1117.30     1048.74     15.90 o 
  10   3   0       25.96       26.38      5.80 o 
  11   3   0       12.05       15.24      5.00 o 
  12   3   0      262.25      258.48     10.75 o 
  13   3   0      216.73      248.62     10.87 o 
   0   4   0      409.21      340.00      9.16 o 
   1   4   0       10.85       27.77      2.09 o 
   2   4   0      993.53     1119.91     14.76 o 
   3   4   0     1214.57     1277.10     13.20 o 
   4   4   0      335.52      362.12      6.44 o 
   5   4   0     1230.86     1132.10     15.78 o 
   6   4   0     1286.50     1223.24     17.03 o 
   7   4   0     1015.73      975.77     14.79 o 
   8   4   0      472.24      467.95      9.60 o 
   9   4   0      223.96      217.20      7.12 o 
  10   4   0      532.64      535.98     11.14 o 
  11   4   0      440.44      438.67     18.26 o 
  12   4   0        1.03        3.83      5.12 o 
  13   4   0      112.36      136.09     11.26 o 
   1   5   0      132.28      125.64      4.44 o 
   2   5   0        0.11       -1.95      1.95 o 
   3   5   0      279.27      248.39      4.50 o 
   4   5   0      135.48      119.03      9.53 o 
   5   5   0       60.49       69.22      4.06 o 
   6   5   0      186.60      205.38      6.50 o 
   7   5   0      936.99      875.20     14.12 o 
   8   5   0       90.02       86.44      5.00 o 
   9   5   0       79.91       91.76      5.55 o 
  10   5   0       11.07       11.91      4.64 o 
  11   5   0       27.91       30.60      8.46 o 
  12   5   0      229.28      240.52      9.20 o 
   0   6   0        7.80        7.54      3.99 o 
   1   6   0      729.20      791.48     12.41 o 
   2   6   0      369.39      369.64      7.79 o 
   3   6   0      477.64      450.37     12.37 o 
   4   6   0        0.66       -1.83      3.06 o 
   5   6   0     1591.94     1533.20     20.86 o 
   6   6   0     2130.99     2043.68     35.53 o 
   7   6   0      132.67      123.82      6.02 o 
   8   6   0       27.23       35.52      4.52 o 
   9   6   0       16.82       17.09      4.70 o 
  10   6   0      116.25      108.59      6.63 o 
  11   6   0       60.59       72.17      6.69 o 
   1   7   0     1807.53     1729.59     30.41 o 
   2   7   0      416.85      402.67     12.47 o 
   3   7   0      163.67      158.12      7.09 o 
   4   7   0      413.83      410.12     10.61 o 
   5   7   0       12.96       16.17      4.12 o 
   6   7   0      393.32      393.45     12.30 o 
   7   7   0      140.57      119.57      6.49 o 
   8   7   0       60.82       66.15      6.40 o 
   9   7   0      203.18      227.78      8.81 o 
  10   7   0       77.66       91.90      8.39 o 
   0   8   0      308.25      284.82     11.21 o 
   1   8   0      133.05      129.52      7.34 o 
   2   8   0       90.60       93.23      6.20 o 
   3   8   0       55.66       41.60      5.27 o 
   4   8   0       99.72       92.37      7.96 o 
   5   8   0      439.92      446.70     12.11 o 
   6   8   0      273.06      278.22     10.16 o 
   7   8   0      253.07      235.20      9.73 o 
   8   8   0       71.41       72.01      6.43 o 
   9   8   0       27.49       32.04      6.07 o 
   1   9   0      114.46      105.44      9.03 o 
   2   9   0      188.43      186.12      8.60 o 
   3   9   0       68.87       71.66      6.65 o 
   4   9   0       81.28       94.10     10.10 o 
   5   9   0        4.03        3.14      6.61 o 
   6   9   0      185.63      185.25      9.64 o 
   7   9   0      176.28      197.38     10.53 o 
   8   9   0       66.08       65.14     14.93 o 
   0  10   0      826.53      882.22     33.82 o 
   1  10   0      510.20      525.61     26.01 o 
   2  10   0       31.92       26.39      8.05 o 
   3  10   0       59.99       63.63      9.42 o 
   4  10   0       15.56       14.73      7.75 o 
   5  10   0      261.82      293.99     15.45 o 
 -14   1   1        0.10       -8.16      8.73 o 
 -13   1   1        4.96        8.97      7.83 o 
 -12   1   1       14.95        7.27      5.24 o 
 -11   1   1        7.60        8.82      4.50 o 
 -10   1   1      471.99      422.91     10.51 o 
  -9   1   1      168.50      157.46      5.04 o 
  -8   1   1        8.29       10.27      2.48 o 
  -7   1   1       19.03       16.32      2.67 o 
  -6   1   1        0.45        0.66      1.54 o 
  -5   1   1     2307.96     2364.01     23.32 o 
  -4   1   1      352.55      351.57      4.79 o 
  -3   1   1      679.01      737.23      8.05 o 
  -2   1   1        8.35        6.23      0.90 o 
  -1   1   1     5386.73     5456.70     55.34 o 
   0   1   1      544.12      545.41      7.49 o 
   1   1   1     7329.04     7069.55     56.24 o 
   2   1   1     1521.15     1511.07     14.46 o 
   3   1   1      599.23      622.09      7.10 o 
   4   1   1        0.54        2.18      1.26 o 
   5   1   1     1172.86     1172.46     15.01 o 
   6   1   1       93.36      119.75      3.32 o 
   7   1   1      531.98      534.90      7.37 o 
   8   1   1      342.30      318.14      6.40 o 
   9   1   1       58.43       64.53      3.83 o 
  10   1   1        0.52       -2.49      3.45 o 
  11   1   1       29.44       31.63      6.80 o 
  12   1   1        6.51       11.29      5.78 o 
  13   1   1       50.23       63.75      9.77 o 
 -14   2   1       12.71       25.10     14.21 o 
 -13   2   1       16.88       15.45      6.37 o 
 -12   2   1        7.79       18.33      5.72 o 
 -11   2   1       97.79      106.17      6.65 o 
 -10   2   1      165.40      162.15      6.36 o 
  -9   2   1      247.11      265.94      7.19 o 
  -8   2   1      607.22      586.31      8.95 o 
  -7   2   1       64.06       64.83      3.19 o 
  -6   2   1        2.46        1.81      1.80 o 
  -5   2   1       98.63      113.82      3.28 o 
  -4   2   1     1869.24     1873.41     19.48 o 
  -3   2   1      922.39      979.55     12.82 o 
  -2   2   1      128.52      155.82      3.12 o 
  -1   2   1      208.88      216.38      3.63 o 
   0   2   1     1537.54     1625.12     22.78 o 
   1   2   1      880.67      941.67      9.76 o 
   2   2   1      944.82      991.99     10.28 o 
   3   2   1      136.60      129.09      2.58 o 
   4   2   1      209.54      224.71      4.41 o 
   5   2   1        0.21        0.25      1.36 o 
   6   2   1      230.70      211.48      4.74 o 
   7   2   1       32.28       33.68      3.01 o 
   8   2   1      178.41      177.12      5.98 o 
   9   2   1        7.76       16.18      3.57 o 
  10   2   1      558.22      533.90     10.68 o 
  11   2   1       13.89       16.26      5.30 o 
  12   2   1       23.16       33.89      6.19 o 
  13   2   1        9.45       10.75      6.58 o 
 -13   3   1       68.25       63.61      7.53 o 
 -12   3   1        7.92        3.68      5.55 o 
 -11   3   1      205.45      217.08      7.50 o 
 -10   3   1       77.68       85.89      5.19 o 
  -9   3   1       50.49       62.92      4.55 o 
  -8   3   1      151.94      166.03      5.88 o 
  -7   3   1        0.03        1.05      2.81 o 
  -6   3   1      234.87      258.91      6.48 o 
  -5   3   1      372.13      416.38      8.66 o 
  -4   3   1        2.51        1.62      2.04 o 
  -3   3   1      486.22      543.94      8.75 o 
  -2   3   1     2032.69     2109.47     21.69 o 
  -1   3   1      736.72      710.33     18.30 o 
   0   3   1       24.60       35.16      1.76 o 
   1   3   1     1628.60     1822.82     19.14 o 
   2   3   1     5491.59     5678.22     57.75 o 
   3   3   1     2395.01     2553.04     29.25 o 
   4   3   1     1022.81     1076.64     12.74 o 
   5   3   1      415.50      447.74      7.68 o 
   6   3   1      389.67      414.34      6.90 o 
   7   3   1      226.52      215.42      6.27 o 
   8   3   1     1080.47     1036.78     16.53 o 
   9   3   1       31.88       35.25      4.17 o 
  10   3   1      430.26      434.33      9.83 o 
  11   3   1      868.96      805.54     14.31 o 
  12   3   1       13.39        9.10      6.12 o 
  13   3   1      115.28      141.12      9.34 o 
 -13   4   1        1.33       -6.31      6.31 o 
 -12   4   1        5.68       -2.60      4.98 o 
 -11   4   1        8.73        9.78      4.51 o 
 -10   4   1      170.27      187.09      6.96 o 
  -9   4   1      104.64      108.21      5.70 o 
  -8   4   1      153.32      159.05      5.96 o 
  -7   4   1        0.84        1.09      4.56 o 
  -6   4   1      113.20      147.40      5.27 o 
  -5   4   1       67.88       65.89      3.75 o 
  -4   4   1      587.35      621.95     10.06 o 
  -3   4   1      645.34      675.24      8.03 o 
  -2   4   1       12.04       21.88      2.03 o 
  -1   4   1      386.62      365.09      6.74 o 
   0   4   1     1032.12     1043.08     12.42 o 
   1   4   1      524.24      581.83      8.09 o 
   2   4   1      220.92      222.27      4.33 o 
   3   4   1       27.80       37.78      2.08 o 
   4   4   1       12.68       15.11      2.16 o 
   5   4   1      285.17      280.52      6.61 o 
   6   4   1      237.07      249.88      6.57 o 
   7   4   1      347.29      339.58      7.90 o 
   8   4   1      240.80      248.27      7.11 o 
   9   4   1      289.29      292.83      8.04 o 
  10   4   1        9.91       18.61      5.48 o 
  11   4   1      210.02      193.73      8.42 o 
  12   4   1        1.26       -5.08      5.08 o 
 -12   5   1       34.82       23.03      5.71 o 
 -11   5   1       29.02       30.53      5.23 o 
 -10   5   1        3.99       -0.70      6.05 o 
  -9   5   1       19.38       17.66      5.92 o 
  -8   5   1      182.77      184.05      6.60 o 
  -7   5   1        0.02       -0.50      3.36 o 
  -6   5   1        6.66        6.79      3.24 o 
  -5   5   1       28.91       26.17      3.36 o 
  -4   5   1        4.60        3.12      2.69 o 
  -3   5   1        0.77       -1.15      1.99 o 
  -2   5   1      289.98      304.27      6.47 o 
  -1   5   1      216.36      212.84      5.39 o 
   0   5   1        8.48       23.18      4.20 o 
   1   5   1       27.62       37.66      3.88 o 
   2   5   1      260.02      276.35      5.48 o 
   3   5   1      684.18      701.29      9.66 o 
   4   5   1        1.12       -1.99      2.72 o 
   5   5   1      212.30      200.59      6.11 o 
   6   5   1       17.90       19.68      3.55 o 
   7   5   1      166.98      168.28      6.16 o 
   8   5   1       23.38       10.26      3.88 o 
   9   5   1       12.46        3.47      4.06 o 
  10   5   1       12.71        1.79      4.71 o 
  11   5   1       11.80       -0.95      5.51 o 
  12   5   1       14.79       11.70      6.82 o 
 -12   6   1        2.57       -8.07      8.07 o 
 -11   6   1       30.27       20.07      5.65 o 
 -10   6   1        7.71        7.26      5.15 o 
  -9   6   1       14.73       10.80      4.41 o 
  -8   6   1       28.49       34.68      4.50 o 
  -7   6   1       29.79       25.43      4.26 o 
  -6   6   1       40.43       37.50      6.00 o 
  -5   6   1      116.90      118.73      5.84 o 
  -4   6   1       52.85       53.94      4.66 o 
  -3   6   1       24.58       30.38      4.12 o 
  -2   6   1     1028.94      988.87     14.56 o 
  -1   6   1      182.92      180.05      5.61 o 
   0   6   1       11.98       14.31      2.94 o 
   1   6   1       25.50       13.09      3.00 o 
   2   6   1      484.97      474.12      7.94 o 
   3   6   1      943.69      937.49     14.26 o 
   4   6   1       71.93       77.53      4.47 o 
   5   6   1       85.68       97.39      5.17 o 
   6   6   1      458.85      449.58      9.66 o 
   7   6   1       20.75       24.03      4.23 o 
   8   6   1        4.72        0.52      3.95 o 
   9   6   1      133.13      129.95      6.93 o 
  10   6   1      150.53      154.87      7.66 o 
  11   6   1        0.46       -5.06      5.06 o 
 -11   7   1        4.46       16.05     12.40 o 
 -10   7   1        1.59        0.01      5.45 o 
  -9   7   1      152.22      159.57      7.72 o 
  -8   7   1       79.80       92.67      8.76 o 
  -7   7   1       43.39       27.97      4.80 o 
  -6   7   1      180.32      157.61      7.60 o 
  -5   7   1       21.27       26.59      4.72 o 
  -4   7   1       15.56       17.50      4.47 o 
  -3   7   1       22.61       23.26      4.35 o 
  -2   7   1       61.83       66.82      6.32 o 
  -1   7   1      189.11      178.86      6.09 o 
   0   7   1      495.85      430.69     11.92 o 
   1   7   1      294.56      285.22      7.35 o 
   2   7   1        7.92       14.09      5.06 o 
   3   7   1      225.46      199.53      6.67 o 
   4   7   1       78.48       98.27      5.35 o 
   5   7   1       82.37       95.26      5.97 o 
   6   7   1        2.69       -0.63      4.08 o 
   7   7   1      311.86      283.22      9.22 o 
   8   7   1       58.03       62.60      5.61 o 
   9   7   1       75.76       75.04      6.51 o 
  10   7   1       23.52       17.67      5.77 o 
  -9   8   1        6.39        3.22      6.34 o 
  -8   8   1      151.18      147.57      9.22 o 
  -7   8   1        7.99        1.62      6.60 o 
  -6   8   1      252.37      277.74     10.35 o 
  -5   8   1      198.96      207.86      8.70 o 
  -4   8   1      560.64      520.53     12.82 o 
  -3   8   1      235.02      246.67      8.84 o 
  -2   8   1       23.00       30.05      5.06 o 
  -1   8   1       39.81       43.84      5.46 o 
   0   8   1       36.29       49.51      5.40 o 
   1   8   1       72.10       66.95      5.69 o 
   2   8   1      117.19      110.59      8.17 o 
   3   8   1       92.43       96.89     10.87 o 
   4   8   1      185.60      172.70      8.17 o 
   5   8   1       33.35       33.38      5.42 o 
   6   8   1       28.27       38.39      5.31 o 
   7   8   1       27.48       31.70      5.42 o 
   8   8   1        3.34       -5.15      5.15 o 
   9   8   1        0.06       -6.43      8.00 o 
  -8   9   1        0.34      -13.21     13.21 o 
  -7   9   1        4.05       10.91      6.57 o 
  -6   9   1       20.78       21.31      6.77 o 
  -5   9   1        1.67       -1.28      5.75 o 
  -4   9   1       20.90       28.02      5.73 o 
  -3   9   1      513.72      518.35     13.36 o 
  -2   9   1        0.09       -1.36      4.83 o 
  -1   9   1       47.22       47.62      8.12 o 
   0   9   1       80.78       88.15      8.52 o 
   1   9   1       71.03       81.86      6.73 o 
   2   9   1       19.26       17.43      5.60 o 
   3   9   1        8.56       10.71      5.52 o 
   4   9   1       15.23        5.30      5.40 o 
   5   9   1      234.83      235.54      9.94 o 
   6   9   1       95.65      113.95     11.45 o 
   7   9   1      298.66      292.12     27.42 o 
  -5  10   1       44.31       35.54      9.87 o 
  -4  10   1       35.02       36.19      7.31 o 
  -3  10   1        4.68        3.73      6.17 o 
  -2  10   1      455.30      470.31     16.15 o 
  -1  10   1       10.67       28.36     11.65 o 
   0  10   1       18.79       31.08      8.43 o 
   1  10   1       48.39       67.85     13.00 o 
   2  10   1       15.08        7.67     15.61 o 
   3  10   1        2.73        1.87      9.37 o 
   4  10   1      137.43      143.83      9.11 o 
   5  10   1      188.00      222.50     14.10 o 
 -14   0   2      398.12      381.99     22.33 o 
 -13   0   2       13.91       12.19     10.59 o 
 -12   0   2        2.14       25.16      9.81 o 
 -11   0   2       87.80       87.50     11.83 o 
 -10   0   2        7.80       11.37      4.83 o 
  -9   0   2      420.43      423.30     12.02 o 
  -8   0   2      784.61      748.87     13.23 o 
  -7   0   2        2.33        7.40      4.08 o 
  -6   0   2     2073.16     2151.34     28.78 o 
  -5   0   2      991.96     1076.01     16.10 o 
  -4   0   2      436.05      482.17      8.43 o 
  -3   0   2     3896.45     3796.44     45.60 o 
  -2   0   2     7362.41     7592.26    104.41 o 
  -1   0   2     2758.31     2811.81     43.42 o 
   0   0   2     6575.65     6548.76     91.09 o 
   1   0   2      983.50      893.36     12.99 o 
   2   0   2     3294.43     3331.19     40.62 o 
   3   0   2    10314.26    10305.74    110.61 o 
   4   0   2     3895.89     4062.68     48.98 o 
   5   0   2        0.64       15.61      3.32 o 
   6   0   2      144.96      149.31      5.18 o 
   7   0   2     2481.02     2475.81     33.22 o 
   8   0   2     2613.12     2409.28     32.91 o 
   9   0   2      281.44      252.10      9.72 o 
  10   0   2      186.35      198.45      9.67 o 
  11   0   2       49.19       52.35      7.09 o 
  12   0   2      333.88      321.68     18.80 o 
  13   0   2      466.26      428.00     22.60 o 
 -14   1   2        9.15        5.46      9.07 o 
 -13   1   2       44.67       59.17      8.80 o 
 -12   1   2        8.57        1.92      4.94 o 
 -11   1   2       95.51       99.35      6.32 o 
 -10   1   2        7.07        9.30      3.46 o 
  -9   1   2      339.69      346.07      7.76 o 
  -8   1   2      282.50      269.07      5.66 o 
  -7   1   2     1470.65     1423.77     14.76 o 
  -6   1   2      897.99      952.22     10.55 o 
  -5   1   2      942.91      894.47     14.15 o 
  -4   1   2     2573.18     2607.27     23.43 o 
  -3   1   2     2666.37     2700.65     23.99 o 
  -2   1   2       63.64       53.55      2.42 o 
  -1   1   2      864.15      908.14     14.09 o 
   0   1   2      205.90      201.23      3.14 o 
   1   1   2    29417.92    28742.12    272.45 o 
   2   1   2     2075.97     2031.10     20.33 o 
   3   1   2     3204.43     3164.57     27.67 o 
   4   1   2     2578.13     2535.65     25.95 o 
   5   1   2       30.05       51.86      2.33 o 
   6   1   2       31.28       13.67      1.94 o 
   7   1   2       74.81       82.66      3.32 o 
   8   1   2       84.08       89.33      4.02 o 
   9   1   2      135.53      119.34      4.82 o 
  10   1   2       48.69       47.22      4.28 o 
  11   1   2      101.97      119.23      7.16 o 
  12   1   2      205.90      212.27      9.69 o 
  13   1   2        0.55       -8.04      8.04 o 
 -14   2   2      252.95      234.91     21.33 o 
 -13   2   2       87.39       88.30     12.36 o 
 -12   2   2       22.28       24.67      5.41 o 
 -11   2   2      721.92      718.67     12.88 o 
 -10   2   2        3.47       -3.28      3.28 o 
  -9   2   2       61.84       75.75      4.47 o 
  -8   2   2     2361.86     2171.04     26.40 o 
  -7   2   2      300.87      317.66      6.25 o 
  -6   2   2     3860.95     3953.35     34.67 o 
  -5   2   2     2141.96     2170.93     22.26 o 
  -4   2   2        0.05       -0.84      1.03 o 
  -3   2   2     3908.51     3843.46     44.38 o 
  -2   2   2      376.89      374.81      9.02 o 
  -1   2   2     5771.01     5838.65     71.89 o 
   0   2   2     9341.46     9428.52     79.46 o 
   1   2   2        4.17        9.57      1.18 o 
   2   2   2      221.97      201.41      3.31 o 
   3   2   2      384.54      387.38      7.69 o 
   4   2   2      144.64      151.11      3.21 o 
   5   2   2      838.47      774.35      9.05 o 
   6   2   2        8.27       12.82      2.01 o 
   7   2   2      720.92      692.21      9.95 o 
   8   2   2      801.01      753.93     10.82 o 
   9   2   2       94.15       99.18      5.42 o 
  10   2   2       57.08       68.01      4.87 o 
  11   2   2        4.68        0.98      5.85 o 
  12   2   2      224.80      246.00     16.37 o 
  13   2   2       26.74       25.48      7.26 o 
 -14   3   2       20.58        7.15     11.80 o 
 -13   3   2       70.92       54.98      7.16 o 
 -12   3   2      122.27      143.89      9.61 o 
 -11   3   2        0.69        7.24      4.03 o 
 -10   3   2      618.85      591.00     11.28 o 
  -9   3   2       31.85       37.26      3.95 o 
  -8   3   2      222.44      221.36      6.40 o 
  -7   3   2     1065.41     1037.43     14.97 o 
  -6   3   2      199.45      210.60      5.60 o 
  -5   3   2     1980.51     2052.94     24.46 o 
  -4   3   2       54.56       55.88      3.00 o 
  -3   3   2     2326.26     2427.41     27.55 o 
  -2   3   2       22.24       11.32      1.76 o 
  -1   3   2      609.87      648.86      8.25 o 
   0   3   2     4531.18     4564.81     51.13 o 
   1   3   2     3729.40     3665.65     34.84 o 
   2   3   2      112.79      114.54      3.30 o 
   3   3   2      221.44      231.51      3.95 o 
   4   3   2      951.97      919.26     10.22 o 
   5   3   2      494.44      462.44     14.37 o 
   6   3   2      655.26      610.83      8.99 o 
   7   3   2      306.98      287.69      7.12 o 
   8   3   2        2.41        5.30      3.32 o 
   9   3   2      752.08      689.31     12.23 o 
  10   3   2       57.30       63.40      5.12 o 
  11   3   2      108.20      139.97      8.08 o 
  12   3   2      414.36      405.38     12.36 o 
  13   3   2      104.13      140.36     13.44 o 
 -13   4   2       33.44       31.62      7.25 o 
 -12   4   2      310.48      336.93      9.74 o 
 -11   4   2     1218.51     1150.08     18.09 o 
 -10   4   2       62.45       62.75      4.90 o 
  -9   4   2        1.20       -3.35      3.35 o 
  -8   4   2      268.75      268.90      7.25 o 
  -7   4   2       13.48       24.20      3.43 o 
  -6   4   2     1114.24     1029.96     15.66 o 
  -5   4   2      121.52      113.70      4.66 o 
  -4   4   2     1623.91     1667.48     18.41 o 
  -3   4   2      694.52      651.49      9.93 o 
  -2   4   2      363.48      375.12      6.84 o 
  -1   4   2      218.93      195.94      4.16 o 
   0   4   2      645.25      609.79      9.24 o 
   1   4   2     2626.37     2793.32     34.21 o 
   2   4   2      950.16      924.14     10.31 o 
   3   4   2      155.42      158.13      3.48 o 
   4   4   2      989.98      954.61     13.11 o 
   5   4   2      503.29      450.76      7.41 o 
   6   4   2        2.41        1.52      2.95 o 
   7   4   2       41.51       46.11      4.00 o 
   8   4   2      289.51      305.40      8.68 o 
   9   4   2       66.13       78.37      5.10 o 
  10   4   2      470.17      454.59     10.44 o 
  11   4   2      183.48      210.82      8.21 o 
  12   4   2       75.14       74.11      7.40 o 
 -13   5   2      204.28      224.44     19.10 o 
 -12   5   2      618.54      605.66     13.27 o 
 -11   5   2        0.30       -4.48      4.48 o 
 -10   5   2      336.12      326.39     10.17 o 
  -9   5   2      596.27      566.24     12.39 o 
  -8   5   2        0.70        0.24      3.48 o 
  -7   5   2      310.34      291.98      7.66 o 
  -6   5   2      289.09      285.12      8.03 o 
  -5   5   2     1298.60     1224.42     23.95 o 
  -4   5   2     1414.65     1444.03     22.16 o 
  -3   5   2      336.27      330.55      7.54 o 
  -2   5   2     1475.18     1408.08     28.69 o 
  -1   5   2     1160.96     1148.44     20.25 o 
   0   5   2      323.62      309.49      6.42 o 
   1   5   2      641.63      648.83      9.14 o 
   2   5   2      191.16      177.55      4.28 o 
   3   5   2        0.19       -0.86      2.15 o 
   4   5   2      112.15      118.08      5.00 o 
   5   5   2        6.02       -1.30      3.62 o 
   6   5   2      970.33      891.71     14.12 o 
   7   5   2      605.40      619.85     11.44 o 
   8   5   2       92.96       95.13      5.59 o 
   9   5   2      174.34      188.69      7.46 o 
  10   5   2       21.26       31.74      4.99 o 
  11   5   2       95.63      114.31      6.97 o 
  12   5   2       13.45        2.29     13.49 o 
 -12   6   2      322.88      363.32     16.31 o 
 -11   6   2      255.87      261.90      9.57 o 
 -10   6   2      118.64      117.12      6.78 o 
  -9   6   2       64.25       74.95      6.51 o 
  -8   6   2       66.03       83.71      5.33 o 
  -7   6   2       50.86       46.48      7.98 o 
  -6   6   2      518.80      476.10     11.49 o 
  -5   6   2      474.26      450.56     13.56 o 
  -4   6   2      110.14      102.47      7.85 o 
  -3   6   2     1691.02     1621.43     24.63 o 
  -2   6   2      596.28      548.99     11.30 o 
  -1   6   2       63.79       61.65      4.24 o 
   0   6   2       42.32       41.36      3.44 o 
   1   6   2      147.93      147.41      4.58 o 
   2   6   2     1125.13     1051.73     20.91 o 
   3   6   2       48.83       57.93      4.44 o 
   4   6   2      632.86      621.18     11.07 o 
   5   6   2      138.76      112.94      5.61 o 
   6   6   2       41.16       47.43      5.91 o 
   7   6   2      153.99      146.71      6.60 o 
   8   6   2      297.19      284.86      8.42 o 
   9   6   2       17.86       24.31      5.07 o 
  10   6   2      211.95      216.20      8.60 o 
  11   6   2       45.36       79.26     14.81 o 
 -11   7   2        0.11       -3.32     11.77 o 
 -10   7   2      138.25      138.55      8.66 o 
  -9   7   2      187.65      164.35      9.03 o 
  -8   7   2        0.47        0.33      4.89 o 
  -7   7   2       17.83       25.52      7.15 o 
  -6   7   2       27.71       39.20      5.50 o 
  -5   7   2      363.27      353.64     10.21 o 
  -4   7   2       28.34       24.34      4.60 o 
  -3   7   2      269.17      264.34      8.66 o 
  -2   7   2     1076.42     1057.15     22.77 o 
  -1   7   2       71.30       68.56      4.33 o 
   0   7   2      433.11      432.40     11.18 o 
   1   7   2     1313.48     1237.68     20.73 o 
   2   7   2       98.78       75.71      5.19 o 
   3   7   2       88.33      105.36      5.51 o 
   4   7   2      175.45      198.32      6.79 o 
   5   7   2      313.29      282.02      8.03 o 
   6   7   2       42.15       30.82      4.63 o 
   7   7   2      628.20      631.29     13.83 o 
   8   7   2      333.51      305.79      9.28 o 
   9   7   2      198.48      185.30      8.56 o 
  -9   8   2      166.45      170.69      9.84 o 
  -8   8   2      240.84      231.56     10.42 o 
  -7   8   2        0.46        3.23      5.29 o 
  -6   8   2      253.83      256.59      9.85 o 
  -5   8   2      615.07      585.37     13.77 o 
  -4   8   2      163.49      162.86      7.98 o 
  -3   8   2      260.08      243.94      9.62 o 
  -2   8   2       25.34       34.56      5.15 o 
  -1   8   2       85.19       84.38      6.12 o 
   0   8   2      463.94      468.30     11.78 o 
   1   8   2        0.47       -3.95      4.33 o 
   2   8   2      437.57      421.21     11.16 o 
   3   8   2       29.12       24.59      4.32 o 
   4   8   2       13.05        9.70      4.17 o 
   5   8   2      103.51      107.17      6.16 o 
   6   8   2       28.65       15.93      4.87 o 
   7   8   2      194.58      202.66      9.45 o 
   8   8   2      400.77      398.05     11.06 o 
  -8   9   2        1.48       -1.09     12.16 o 
  -7   9   2      110.56      115.89      8.33 o 
  -6   9   2        0.01       -5.53      5.75 o 
  -5   9   2       44.87       54.95      6.36 o 
  -4   9   2      580.31      585.72     14.16 o 
  -3   9   2       37.72       32.00      5.76 o 
  -2   9   2      122.77      126.46      7.45 o 
  -1   9   2      217.80      246.97     12.04 o 
   0   9   2      112.55       97.77      8.70 o 
   1   9   2      752.40      763.93     16.43 o 
   2   9   2       52.93       67.45      6.10 o 
   3   9   2       44.84       47.05      7.68 o 
   4   9   2      141.56      145.83      8.53 o 
   5   9   2        3.55       -1.10      5.59 o 
   6   9   2      116.04      133.88      9.23 o 
   7   9   2       21.57       26.04      9.51 o 
  -5  10   2      168.56      180.71     10.08 o 
  -4  10   2        2.93        7.20      6.68 o 
  -3  10   2       22.50       26.83      6.66 o 
  -2  10   2        2.38       -4.22      8.22 o 
  -1  10   2      354.88      381.27     22.69 o 
   0  10   2      102.66      117.76     11.02 o 
   1  10   2        4.53        4.13     11.95 o 
   2  10   2      107.09       98.75      9.86 o 
   3  10   2       30.49       42.65     10.00 o 
   4  10   2       45.54       41.90      7.29 o 
   5  10   2      131.79      167.09     19.31 o 
 -14   1   3       96.26       94.42     10.48 o 
 -13   1   3       43.24       46.89      8.51 o 
 -12   1   3       10.32        8.79      5.11 o 
 -11   1   3      164.65      169.40      7.89 o 
 -10   1   3        3.52        3.30      3.35 o 
  -9   1   3        6.83        2.96      2.77 o 
  -8   1   3        6.24        5.37      2.29 o 
  -7   1   3       19.04       20.93      2.21 o 
  -6   1   3     1021.74     1019.60     11.53 o 
  -5   1   3      520.11      559.84      6.92 o 
  -4   1   3      221.17      229.76      4.61 o 
  -3   1   3     2252.30     2350.01     26.35 o 
  -2   1   3     3762.44     3897.85     36.30 o 
  -1   1   3     2053.56     2028.96     22.74 o 
   0   1   3     3666.76     3700.79     31.56 o 
   1   1   3     2356.76     2381.85     21.43 o 
   2   1   3      633.01      653.93      7.41 o 
   3   1   3      562.68      605.24      7.19 o 
   4   1   3       76.68       95.08      3.28 o 
   5   1   3       97.41      108.23      3.15 o 
   6   1   3      436.92      440.58      6.44 o 
   7   1   3      206.15      210.93      4.64 o 
   8   1   3        1.12        3.40      2.80 o 
   9   1   3       60.41       51.35      3.84 o 
  10   1   3       36.60       37.44      4.68 o 
  11   1   3       27.47       22.83      5.51 o 
  12   1   3       50.51       54.00      6.72 o 
  13   1   3        3.03       -0.28      9.22 o 
 -14   2   3       67.44       71.32     19.23 o 
 -13   2   3        1.65       -5.78      5.78 o 
 -12   2   3        3.68       -4.94      4.94 o 
 -11   2   3       21.19       22.61      4.24 o 
 -10   2   3      381.20      381.02      8.72 o 
  -9   2   3       89.14       98.11      4.97 o 
  -8   2   3      678.59      660.02     11.05 o 
  -7   2   3      103.72       84.89      3.42 o 
  -6   2   3       28.96       30.54      1.80 o 
  -5   2   3     2223.41     2410.78     24.61 o 
  -4   2   3      178.68      162.65      3.85 o 
  -3   2   3      628.24      647.59      9.20 o 
  -2   2   3     1668.24     1677.06     17.54 o 
  -1   2   3     9952.25     9952.11     93.63 o 
   0   2   3      980.58     1022.22     19.21 o 
   1   2   3     3473.75     3693.64     31.61 o 
   2   2   3     4349.25     4438.08     37.26 o 
   3   2   3       86.19       85.61      2.63 o 
   4   2   3      127.41      149.03      3.36 o 
   5   2   3       12.34       24.15      2.02 o 
   6   2   3       65.24       66.57      3.26 o 
   7   2   3       59.12       68.93      3.84 o 
   8   2   3      297.82      291.62      6.50 o 
   9   2   3        2.43       -3.32      3.32 o 
  10   2   3       42.00       42.52      4.81 o 
  11   2   3        0.01       -2.06      7.90 o 
  12   2   3        4.55        6.57      6.95 o 
  13   2   3       29.47       46.00      9.34 o 
 -14   3   3        0.06       -7.75     10.59 o 
 -13   3   3       85.98       69.47      7.16 o 
 -12   3   3      276.14      281.10      9.79 o 
 -11   3   3       74.79       80.76      5.32 o 
 -10   3   3       28.19       25.07      4.09 o 
  -9   3   3       28.48       24.22      4.47 o 
  -8   3   3      273.12      314.79      7.53 o 
  -7   3   3       86.02       74.78      4.08 o 
  -6   3   3      925.51      978.13     14.26 o 
  -5   3   3        1.15       -2.06      2.06 o 
  -4   3   3      458.84      499.87      9.57 o 
  -3   3   3      319.49      324.61      5.96 o 
  -2   3   3      717.74      681.98      8.61 o 
  -1   3   3       16.37       23.92      1.63 o 
   0   3   3      885.70     1039.05     12.08 o 
   1   3   3     1881.60     1878.91     21.91 o 
   2   3   3      797.72      835.21      9.37 o 
   3   3   3      355.38      422.54      5.83 o 
   4   3   3        2.11        2.19      1.57 o 
   5   3   3      373.42      388.11      6.68 o 
   6   3   3       49.80       63.66      3.46 o 
   7   3   3      145.15      147.54      4.88 o 
   8   3   3     1178.31     1131.53     16.69 o 
   9   3   3      606.69      608.92     11.61 o 
  10   3   3      143.20      152.99      6.92 o 
  11   3   3        0.02       -1.69      6.74 o 
  12   3   3        0.30       -6.22      6.35 o 
 -13   4   3        0.43       -4.93      6.41 o 
 -12   4   3        0.02       -4.09      4.73 o 
 -11   4   3       31.13       23.66      4.83 o 
 -10   4   3       13.22        5.34      4.03 o 
  -9   4   3      159.78      163.75      8.00 o 
  -8   4   3      459.16      461.92      9.50 o 
  -7   4   3      349.36      364.07      8.03 o 
  -6   4   3       72.53       89.18      4.50 o 
  -5   4   3     2872.28     2839.56     37.64 o 
  -4   4   3      993.41      952.74     13.27 o 
  -3   4   3      327.88      349.37      6.60 o 
  -2   4   3      332.36      333.12      5.45 o 
  -1   4   3      197.24      230.07      4.53 o 
   0   4   3      102.89      108.41      3.45 o 
   1   4   3     1977.63     2179.74     20.62 o 
   2   4   3        7.51       12.30      1.90 o 
   3   4   3      323.91      287.93      5.28 o 
   4   4   3      100.75       93.50      3.81 o 
   5   4   3       39.24       50.89      3.75 o 
   6   4   3      560.72      550.27     10.17 o 
   7   4   3      481.05      461.66      9.48 o 
   8   4   3       38.10       50.73      4.48 o 
   9   4   3       37.96       34.63      4.63 o 
  10   4   3       62.80       53.61      5.24 o 
  11   4   3      132.84      136.82      7.52 o 
  12   4   3       23.41       17.59      7.93 o 
 -13   5   3       18.63       22.24     13.21 o 
 -12   5   3        6.78        5.66      6.31 o 
 -11   5   3       26.36       23.66      5.06 o 
 -10   5   3        3.89       -0.75      4.10 o 
  -9   5   3       58.74       55.61      7.43 o 
  -8   5   3        0.53       -3.54      3.54 o 
  -7   5   3       16.57       22.70      4.34 o 
  -6   5   3       10.80       15.61      3.87 o 
  -5   5   3        2.83        0.19      3.18 o 
  -4   5   3      249.25      262.47     14.32 o 
  -3   5   3        0.11       -2.25      3.28 o 
  -2   5   3       10.11       17.79      3.62 o 
  -1   5   3      251.38      252.53      5.09 o 
   0   5   3      723.98      702.65     10.34 o 
   1   5   3       21.66       25.86      2.46 o 
   2   5   3       79.81       98.38      3.92 o 
   3   5   3      572.59      594.43      8.86 o 
   4   5   3       35.11       39.95      3.64 o 
   5   5   3       37.11       41.46      3.95 o 
   6   5   3      184.11      198.91      8.04 o 
   7   5   3      471.71      450.93      9.71 o 
   8   5   3      183.15      181.70      6.99 o 
   9   5   3        0.53        7.28      4.40 o 
  10   5   3        7.53        0.82      4.58 o 
  11   5   3       19.38        8.51     11.88 o 
 -12   6   3       80.07       99.48     10.85 o 
 -11   6   3        0.21       -7.76      7.95 o 
 -10   6   3        4.87       12.21      6.57 o 
  -9   6   3       18.04       15.79      5.10 o 
  -8   6   3      101.65      106.24      6.83 o 
  -7   6   3        1.12       -1.34      4.17 o 
  -6   6   3      101.01       99.53      6.03 o 
  -5   6   3       89.41       75.81      5.26 o 
  -4   6   3       23.75       27.81      4.15 o 
  -3   6   3        9.22        2.36      3.62 o 
  -2   6   3        1.41       -1.09      3.24 o 
  -1   6   3       10.41       12.00      2.96 o 
   0   6   3       11.44        7.52      2.47 o 
   1   6   3       20.85       14.12      3.26 o 
   2   6   3       72.20       91.44      4.62 o 
   3   6   3       23.82       34.02      3.61 o 
   4   6   3       23.67       24.82      3.57 o 
   5   6   3        6.64       11.11      3.67 o 
   6   6   3     1066.03     1071.48     16.67 o 
   7   6   3      172.91      181.53      7.20 o 
   8   6   3       27.06       20.57      4.81 o 
   9   6   3       96.22      106.41      6.50 o 
  10   6   3       12.58        1.20      6.04 o 
 -11   7   3       15.82        4.17      8.35 o 
 -10   7   3       26.51       25.18      6.33 o 
  -9   7   3      216.22      197.96      9.33 o 
  -8   7   3       77.87       84.93      6.65 o 
  -7   7   3        3.08       -4.53      4.53 o 
  -6   7   3       47.00       56.33      5.49 o 
  -5   7   3        6.43        8.69      4.91 o 
  -4   7   3       41.08       53.74      6.89 o 
  -3   7   3        0.03        0.25      3.88 o 
  -2   7   3      112.11      112.32      7.63 o 
  -1   7   3     1281.17     1234.90     17.64 o 
   0   7   3      383.74      352.97      8.16 o 
   1   7   3      244.68      256.52      7.03 o 
   2   7   3        5.86        6.20      3.80 o 
   3   7   3      100.29       86.82      5.08 o 
   4   7   3       20.13       10.71      3.85 o 
   5   7   3       12.45       18.12      4.18 o 
   6   7   3        2.10       -2.74      4.03 o 
   7   7   3      335.71      352.45     10.10 o 
   8   7   3       39.20       44.51      5.55 o 
   9   7   3       35.35       46.63      6.74 o 
  -9   8   3        2.41        4.56      6.15 o 
  -8   8   3      146.73      137.70      8.65 o 
  -7   8   3        0.89        4.80      5.74 o 
  -6   8   3        0.38       -1.61      4.75 o 
  -5   8   3       17.51       15.98      4.97 o 
  -4   8   3       43.03       52.25      6.51 o 
  -3   8   3      106.05      102.93      6.55 o 
  -2   8   3      995.41      952.82     17.73 o 
  -1   8   3      191.91      197.31      8.14 o 
   0   8   3        4.04       -1.91      4.45 o 
   1   8   3       98.23      108.41      6.90 o 
   2   8   3      347.43      332.98     10.01 o 
   3   8   3       46.70       37.27      4.75 o 
   4   8   3       58.46       55.69      5.09 o 
   5   8   3        9.54       10.62      4.50 o 
   6   8   3      103.16      114.30      6.78 o 
   7   8   3       51.85       50.36      6.65 o 
   8   8   3       81.03       94.17      8.60 o 
  -8   9   3       43.72       38.56     14.99 o 
  -7   9   3      212.98      219.79     10.88 o 
  -6   9   3        0.64       -2.64      8.34 o 
  -5   9   3       26.16       35.60      6.61 o 
  -4   9   3       28.25       22.30      5.49 o 
  -3   9   3       13.77        5.43      5.27 o 
  -2   9   3        0.02        8.40      6.26 o 
  -1   9   3      396.14      396.69     14.60 o 
   0   9   3       10.30       12.05      6.75 o 
   1   9   3        1.09        0.99      5.28 o 
   2   9   3       20.91       28.96      5.53 o 
   3   9   3       34.70       30.44      5.99 o 
   4   9   3       52.51       58.88      6.75 o 
   5   9   3       36.60       31.72      5.51 o 
   6   9   3        3.21       -6.08      6.08 o 
   7   9   3       66.05       60.25     13.76 o 
  -5  10   3       43.43       39.88      7.43 o 
  -4  10   3       54.63       62.65      7.24 o 
  -3  10   3       86.95      103.76     10.03 o 
  -2  10   3      164.84      154.45     10.88 o 
  -1  10   3        0.34        6.93     13.32 o 
   0  10   3      269.23      282.36     14.23 o 
   1  10   3      142.41      166.39     17.92 o 
   2  10   3        0.30       -3.93      6.14 o 
   3  10   3       15.51       23.19      6.52 o 
   4  10   3       83.64      115.43     10.82 o 
 -14   0   4      728.64      744.65     30.83 o 
 -13   0   4       37.63       18.40     11.07 o 
 -12   0   4       14.23       -8.42      8.63 o 
 -11   0   4      467.71      459.35     20.58 o 
 -10   0   4     2462.75     2335.11     61.99 o 
  -9   0   4      470.40      460.63     19.20 o 
  -8   0   4     1027.67      988.68     16.14 o 
  -7   0   4       15.02       30.36      5.31 o 
  -6   0   4     1070.83     1137.67     21.48 o 
  -5   0   4     1184.86     1371.33     24.37 o 
  -4   0   4     1618.11     1907.11     31.60 o 
  -3   0   4      418.98      406.71     11.51 o 
  -2   0   4     3361.22     3397.56     51.14 o 
  -1   0   4     1559.41     1529.38     62.53 o 
   0   0   4     1154.35     1216.04     17.15 o 
   1   0   4     7706.62     7176.28    100.14 o 
   2   0   4     7384.15     7027.02     85.94 o 
   3   0   4     1319.49     1397.79     31.75 o 
   4   0   4      378.31      278.27      6.56 o 
   5   0   4      260.40      233.94      6.30 o 
   6   0   4      221.60      265.82      7.07 o 
   7   0   4      104.21      114.95      5.51 o 
   8   0   4       76.39       54.62      6.40 o 
   9   0   4      165.98      175.50     12.11 o 
  10   0   4        2.49        3.70      5.84 o 
  11   0   4      225.38      209.06     11.42 o 
  12   0   4      883.40      963.32     33.76 o 
 -14   1   4        0.39        0.69     14.86 o 
 -13   1   4      562.55      589.33     21.36 o 
 -12   1   4      120.22      101.19      6.98 o 
 -11   1   4      590.63      557.50     15.10 o 
 -10   1   4      402.68      400.10      8.76 o 
  -9   1   4       88.58       77.24      3.64 o 
  -8   1   4       21.77       21.24      2.24 o 
  -7   1   4       87.25       69.78      3.17 o 
  -6   1   4     1344.64     1330.06     17.08 o 
  -5   1   4     6940.48     7386.63     72.51 o 
  -4   1   4     3768.80     3938.84     41.64 o 
  -3   1   4       62.86       78.81      3.14 o 
  -2   1   4     2693.90     2877.05     27.80 o 
  -1   1   4      327.91      333.61      5.17 o 
   0   1   4     4062.53     4124.53     34.93 o 
   1   1   4      112.14      121.91      2.47 o 
   2   1   4      564.39      531.34      8.20 o 
   3   1   4       26.34       29.37      1.75 o 
   4   1   4     1553.08     1684.95     16.62 o 
   5   1   4     2177.20     2170.67     20.74 o 
   6   1   4     1322.72     1219.07     13.28 o 
   7   1   4        7.96       13.40      2.75 o 
   8   1   4      837.93      800.44     11.41 o 
   9   1   4     1879.19     1796.66     23.19 o 
  10   1   4       62.72       54.26      4.85 o 
  11   1   4       47.43       65.66      6.51 o 
  12   1   4        5.65       -1.69      7.66 o 
 -14   2   4      562.79      579.22     19.67 o 
 -13   2   4       50.17       39.40      8.42 o 
 -12   2   4      204.64      224.19      9.19 o 
 -11   2   4      103.54      113.65      6.04 o 
 -10   2   4      119.43      109.34      5.98 o 
  -9   2   4      223.56      218.70      6.45 o 
  -8   2   4        7.20        3.79      2.86 o 
  -7   2   4      420.04      428.38      8.74 o 
  -6   2   4      206.67      195.12      4.81 o 
  -5   2   4      778.45      862.16     12.01 o 
  -4   2   4     8917.49     9105.98    114.15 o 
  -3   2   4     2669.53     2647.66     29.50 o 
  -2   2   4     2081.15     2114.04     34.31 o 
  -1   2   4     1332.44     1411.86     15.20 o 
   0   2   4     1810.12     1849.28     17.43 o 
   1   2   4     5776.77     5884.84     72.87 o 
   2   2   4     2655.54     2662.17     26.12 o 
   3   2   4     1882.21     1891.95     19.53 o 
   4   2   4     1162.86     1199.84     12.70 o 
   5   2   4      812.08      786.07      9.43 o 
   6   2   4       16.58       26.68      2.71 o 
   7   2   4      527.69      525.68      8.56 o 
   8   2   4      550.22      533.33      9.93 o 
   9   2   4        2.23       -3.99      3.99 o 
  10   2   4      129.96      128.10      7.74 o 
  11   2   4       28.33       15.99      5.83 o 
  12   2   4       71.11      110.35     13.24 o 
 -13   3   4       48.71       41.09      8.80 o 
 -12   3   4        4.40        5.81      6.00 o 
 -11   3   4      266.01      259.75      8.01 o 
 -10   3   4      773.38      757.62     19.60 o 
  -9   3   4       17.76       25.02      3.74 o 
  -8   3   4       85.79       86.61      4.62 o 
  -7   3   4      771.03      738.23     13.70 o 
  -6   3   4       82.88       86.08      4.83 o 
  -5   3   4     1288.97     1284.33     19.54 o 
  -4   3   4     1502.44     1640.51     20.11 o 
  -3   3   4      450.26      457.31      7.55 o 
  -2   3   4      971.69      948.61     11.21 o 
  -1   3   4      818.18      880.45     10.64 o 
   0   3   4        0.99        1.88      1.55 o 
   1   3   4      313.33      325.49      5.36 o 
   2   3   4      101.26       99.12      2.95 o 
   3   3   4     1285.60     1156.41     17.53 o 
   4   3   4      243.41      258.83      4.63 o 
   5   3   4      297.14      312.44      6.07 o 
   6   3   4       84.90       90.65      5.19 o 
   7   3   4       58.21       57.24      3.50 o 
   8   3   4      903.53      865.75     14.12 o 
   9   3   4      130.82      125.23      6.30 o 
  10   3   4        3.25       -3.33      4.39 o 
  11   3   4      134.21      127.94      9.89 o 
  12   3   4       36.60       38.97      8.48 o 
 -13   4   4        1.23       -1.14     11.89 o 
 -12   4   4      290.58      288.87     13.73 o 
 -11   4   4      741.01      718.24     15.62 o 
 -10   4   4        0.01       -0.68      6.92 o 
  -9   4   4      703.76      680.67     14.25 o 
  -8   4   4      512.26      519.22     11.65 o 
  -7   4   4      116.01      142.85      6.35 o 
  -6   4   4      216.70      204.31      6.75 o 
  -5   4   4      583.05      581.11     11.42 o 
  -4   4   4     1410.89     1387.34     20.96 o 
  -3   4   4     1525.98     1551.52     19.46 o 
  -2   4   4     1433.92     1358.44     19.48 o 
  -1   4   4        2.24       -1.62      1.62 o 
   0   4   4       85.08       69.81      3.07 o 
   1   4   4     1066.36     1145.16     12.32 o 
   2   4   4     1706.26     1701.68     16.94 o 
   3   4   4      210.01      215.94      4.28 o 
   4   4   4      831.95      815.81     12.75 o 
   5   4   4        0.06       -2.53      2.53 o 
   6   4   4       35.90       47.74      3.87 o 
   7   4   4      229.78      227.00      6.96 o 
   8   4   4       38.23       43.31      4.40 o 
   9   4   4      161.31      165.56      7.04 o 
  10   4   4      156.64      171.14      8.94 o 
  11   4   4        2.05        3.44      8.34 o 
  12   4   4      206.77      219.40     19.10 o 
 -13   5   4       19.47        6.76     10.98 o 
 -12   5   4        7.41       -3.55      5.93 o 
 -11   5   4      226.42      243.54      9.76 o 
 -10   5   4      579.08      576.80     13.70 o 
  -9   5   4        6.26        9.45      4.54 o 
  -8   5   4      477.99      475.64     11.52 o 
  -7   5   4     1028.95      998.34     17.75 o 
  -6   5   4        4.00       -3.28      3.28 o 
  -5   5   4     1023.18      944.86     21.63 o 
  -4   5   4      932.28      887.86     15.55 o 
  -3   5   4     1689.62     1732.51     21.75 o 
  -2   5   4      742.68      667.18      9.15 o 
  -1   5   4       17.91       30.78      2.68 o 
   0   5   4     1716.84     1609.79     18.07 o 
   1   5   4     2440.05     2496.37     27.25 o 
   2   5   4      407.82      388.92      6.10 o 
   3   5   4      425.56      395.47      7.81 o 
   4   5   4      386.39      360.43      8.04 o 
   5   5   4      810.44      806.23     14.94 o 
   6   5   4       15.62       14.73      3.67 o 
   7   5   4       40.43       44.19      4.50 o 
   8   5   4       70.86       78.58      5.50 o 
   9   5   4      418.71      396.84     11.50 o 
  10   5   4        4.63        9.25      5.75 o 
  11   5   4       24.73       20.79     15.24 o 
 -12   6   4      206.78      212.59     13.64 o 
 -11   6   4      685.13      687.70     16.16 o 
 -10   6   4        0.01        1.48      5.44 o 
  -9   6   4      100.32      106.67      6.95 o 
  -8   6   4      359.12      350.21     10.39 o 
  -7   6   4       52.65       60.04      5.61 o 
  -6   6   4       43.90       41.04      4.80 o 
  -5   6   4      793.77      799.64     15.34 o 
  -4   6   4     1802.48     1766.64     26.53 o 
  -3   6   4      739.00      738.39     14.11 o 
  -2   6   4        4.88        0.27      2.73 o 
  -1   6   4      271.06      250.40      6.43 o 
   0   6   4      246.25      229.42      6.36 o 
   1   6   4       20.76       24.62      2.59 o 
   2   6   4      643.72      621.46      9.42 o 
   3   6   4        7.56       12.07      3.83 o 
   4   6   4      204.54      188.58      6.75 o 
   5   6   4      275.18      276.70      7.67 o 
   6   6   4      607.89      621.58     13.27 o 
   7   6   4       43.49       50.84      5.12 o 
   8   6   4      137.62      142.04      8.21 o 
   9   6   4      121.65      140.72      8.49 o 
  10   6   4      230.07      232.67     10.46 o 
 -11   7   4      311.11      378.38     16.29 o 
 -10   7   4      279.49      274.52     10.74 o 
  -9   7   4       38.11       37.54      7.88 o 
  -8   7   4       61.65       67.60      6.53 o 
  -7   7   4      901.43      859.36     17.26 o 
  -6   7   4       29.09       31.24      5.34 o 
  -5   7   4       36.70       40.48      5.21 o 
  -4   7   4       17.96       21.55      4.50 o 
  -3   7   4       53.02       54.91      7.92 o 
  -2   7   4       14.23       14.75      3.83 o 
  -1   7   4      159.65      143.49      5.77 o 
   0   7   4      630.61      593.52     10.92 o 
   1   7   4      184.96      170.93      6.03 o 
   2   7   4       14.28       23.57      3.65 o 
   3   7   4     1016.82     1045.51     30.52 o 
   4   7   4       84.69       98.94      5.39 o 
   5   7   4       87.73       98.91      6.17 o 
   6   7   4        9.01        2.08      4.39 o 
   7   7   4      130.95      123.02      7.59 o 
   8   7   4       74.37       77.96      7.18 o 
   9   7   4        0.16       -5.99      5.99 o 
  -9   8   4      168.99      186.75     10.34 o 
  -8   8   4       34.71       21.36     11.12 o 
  -7   8   4      123.33      125.44      8.12 o 
  -6   8   4      107.37      110.61      7.32 o 
  -5   8   4        0.21       -5.07      6.09 o 
  -4   8   4      531.51      535.26     15.51 o 
  -3   8   4       33.17       34.99      4.98 o 
  -2   8   4       39.06       37.71      5.00 o 
  -1   8   4      519.42      501.22     12.13 o 
   0   8   4      118.64      131.97      7.33 o 
   1   8   4       16.98       19.29      5.03 o 
   2   8   4      788.95      753.36     15.54 o 
   3   8   4       75.74       82.32      6.65 o 
   4   8   4      135.48      157.25      7.10 o 
   5   8   4       97.56      109.48      6.26 o 
   6   8   4      276.22      274.75     10.25 o 
   7   8   4      183.95      197.34      9.83 o 
   8   8   4      136.99      148.31     11.00 o 
  -8   9   4      140.16      153.78     16.87 o 
  -7   9   4        0.80       -0.05      6.21 o 
  -6   9   4       95.69      105.82      8.01 o 
  -5   9   4      320.97      319.46     11.12 o 
  -4   9   4      173.57      176.23      8.57 o 
  -3   9   4       83.68       97.09      6.94 o 
  -2   9   4       12.78       18.49      9.92 o 
  -1   9   4      124.82      122.70      9.83 o 
   0   9   4       87.70       91.60      9.96 o 
   1   9   4      146.11      162.74      8.67 o 
   2   9   4        4.97        2.96      7.29 o 
   3   9   4      406.00      382.53     11.87 o 
   4   9   4      119.00      119.78      9.92 o 
   5   9   4       61.84       63.23      9.12 o 
   6   9   4      136.92      173.92     18.82 o 
  -5  10   4       26.43       22.62      6.99 o 
  -4  10   4        1.15       -5.99      5.99 o 
  -3  10   4       94.71       99.16      9.75 o 
  -2  10   4       46.21       52.43      8.20 o 
  -1  10   4       19.21       14.71     11.18 o 
   0  10   4       50.03       68.66      9.64 o 
   1  10   4       45.74       44.23     11.95 o 
   2  10   4      178.07      183.98     11.88 o 
   3  10   4        1.44       -0.52      7.63 o 
   4  10   4       48.29       54.46     14.51 o 
 -14   1   5       59.49       61.04     10.04 o 
 -13   1   5        2.58       -7.06      7.06 o 
 -12   1   5       32.68       33.99     10.12 o 
 -11   1   5      559.09      520.96     15.47 o 
 -10   1   5        2.57        5.17      4.14 o 
  -9   1   5      989.28      923.95     16.40 o 
  -8   1   5      126.24      138.08      4.91 o 
  -7   1   5      309.07      317.26      8.61 o 
  -6   1   5      539.96      541.74      8.84 o 
  -5   1   5     1995.57     2126.13     26.27 o 
  -4   1   5     6950.02     7595.97     74.11 o 
  -3   1   5     1786.08     1864.93     19.31 o 
  -2   1   5      197.75      211.85      4.24 o 
  -1   1   5     1058.22     1130.32     12.65 o 
   0   1   5       30.65       31.34      1.72 o 
   1   1   5      174.66      174.38      3.78 o 
   2   1   5      324.25      328.59      4.76 o 
   3   1   5     2184.17     2339.85     21.73 o 
   4   1   5       85.31      111.01      5.06 o 
   5   1   5      341.82      381.39      5.94 o 
   6   1   5       34.99       30.35      2.52 o 
   7   1   5      178.25      185.05      5.35 o 
   8   1   5       20.31       21.73      3.37 o 
   9   1   5       34.56       33.42      4.28 o 
  10   1   5       43.14       40.54      7.62 o 
  11   1   5       43.12       57.03      9.58 o 
  12   1   5       42.92       67.94     12.85 o 
 -14   2   5       58.87       58.14     30.97 o 
 -13   2   5        0.85       -5.99      7.16 o 
 -12   2   5        6.98        4.94      6.31 o 
 -11   2   5       21.29       34.31      6.31 o 
 -10   2   5       67.79       78.95      5.42 o 
  -9   2   5       76.35       83.66      5.44 o 
  -8   2   5        0.00        1.15      3.19 o 
  -7   2   5       71.51       72.31      3.64 o 
  -6   2   5      486.21      521.98      8.62 o 
  -5   2   5       31.75       46.69      2.17 o 
  -4   2   5       86.08       76.97      4.76 o 
  -3   2   5       32.78       34.93      2.07 o 
  -2   2   5      239.17      250.90      4.22 o 
  -1   2   5     3390.29     3723.88     35.13 o 
   0   2   5     1366.44     1405.13     15.44 o 
   1   2   5      131.83      160.31      3.62 o 
   2   2   5      135.88      119.44      2.93 o 
   3   2   5      364.37      437.66      6.06 o 
   4   2   5      115.72      117.29      3.37 o 
   5   2   5      178.66      177.22      4.16 o 
   6   2   5       62.34       62.39      4.20 o 
   7   2   5        5.18        0.42      3.58 o 
   8   2   5       43.09       45.77      3.74 o 
   9   2   5        2.08       -3.31      5.07 o 
  10   2   5       45.53       29.29      7.00 o 
  11   2   5       24.51       32.56      7.89 o 
  12   2   5        0.11       -8.31      8.31 o 
 -13   3   5       91.11       97.51      9.90 o 
 -12   3   5      171.64      143.98      7.98 o 
 -11   3   5      632.05      548.24     13.02 o 
 -10   3   5      277.05      241.41      8.57 o 
  -9   3   5        7.21        7.61      3.95 o 
  -8   3   5       46.09       41.65      4.23 o 
  -7   3   5       70.94       75.49      4.90 o 
  -6   3   5      103.75      123.00      5.96 o 
  -5   3   5       57.69       61.69      3.13 o 
  -4   3   5     3735.98     3941.05     47.25 o 
  -3   3   5      492.75      518.91      7.52 o 
  -2   3   5     2059.10     2075.90     21.48 o 
  -1   3   5      407.03      361.80     10.69 o 
   0   3   5      101.55      104.57      3.00 o 
   1   3   5      157.85      186.27      3.74 o 
   2   3   5     2031.63     2262.29     21.25 o 
   3   3   5      631.28      692.00      8.47 o 
   4   3   5      195.08      200.18      4.28 o 
   5   3   5      225.35      223.29      5.38 o 
   6   3   5      656.85      629.70      9.60 o 
   7   3   5       97.35       98.72      4.56 o 
   8   3   5        0.10       -0.76      3.46 o 
   9   3   5       14.35       19.90      5.22 o 
  10   3   5        8.59       20.10      5.64 o 
  11   3   5      156.85      165.69     11.64 o 
  12   3   5       57.52       33.85     13.24 o 
 -13   4   5       55.21       77.94     18.70 o 
 -12   4   5       31.37       36.31      8.15 o 
 -11   4   5       19.36       21.46      5.76 o 
 -10   4   5       28.98       27.99      4.90 o 
  -9   4   5       92.14       97.18      6.20 o 
  -8   4   5      217.35      229.85      7.99 o 
  -7   4   5      105.25       90.22      5.66 o 
  -6   4   5      186.41      172.14      6.40 o 
  -5   4   5       30.37       28.55      3.34 o 
  -4   4   5       35.95       31.64      2.93 o 
  -3   4   5       46.21       47.46      2.45 o 
  -2   4   5     3763.95     3776.99     36.10 o 
  -1   4   5      366.12      350.10      8.00 o 
   0   4   5       13.07       10.74      1.77 o 
   1   4   5      654.37      714.91      8.74 o 
   2   4   5      157.40      154.19      4.59 o 
   3   4   5       59.41       37.64      2.52 o 
   4   4   5      520.04      526.03      8.31 o 
   5   4   5       43.68       46.70      3.36 o 
   6   4   5      654.53      617.55     10.99 o 
   7   4   5        1.01       -0.70      4.33 o 
   8   4   5      185.52      167.89      7.84 o 
   9   4   5      106.03      110.09      7.40 o 
  10   4   5        0.27       -2.37      5.95 o 
  11   4   5       12.61        3.77      8.69 o 
 -13   5   5        2.65       -4.28     10.56 o 
 -12   5   5      236.21      240.81     10.26 o 
 -11   5   5        7.80        0.45      5.57 o 
 -10   5   5       60.01       60.27      6.01 o 
  -9   5   5        9.59        4.10      4.81 o 
  -8   5   5       38.26       50.09      5.12 o 
  -7   5   5      110.69      126.73      6.58 o 
  -6   5   5       54.05       59.41      4.73 o 
  -5   5   5      106.49      121.22      6.06 o 
  -4   5   5        3.02       -1.42      3.09 o 
  -3   5   5      122.59      142.85      4.85 o 
  -2   5   5      168.25      169.01      4.37 o 
  -1   5   5      638.06      652.97      9.23 o 
   0   5   5        8.12        9.35      2.27 o 
   1   5   5        0.01       -0.21      1.95 o 
   2   5   5        5.77       -0.97      2.02 o 
   3   5   5       15.48       27.14      3.06 o 
   4   5   5      110.22      119.76      4.72 o 
   5   5   5       53.92       56.69      4.19 o 
   6   5   5      257.20      266.49      8.78 o 
   7   5   5      681.88      684.96     14.52 o 
   8   5   5       21.16       16.59      5.31 o 
   9   5   5        0.08       -4.94      4.94 o 
  10   5   5       85.70       94.87      7.72 o 
  11   5   5       18.66       29.20      9.02 o 
 -12   6   5       25.53       21.61      6.83 o 
 -11   6   5        1.13        1.17      7.47 o 
 -10   6   5        0.02        0.35      8.30 o 
  -9   6   5        7.17       -2.27      4.60 o 
  -8   6   5      547.01      522.87     12.68 o 
  -7   6   5        2.45       -2.42      4.14 o 
  -6   6   5       67.32       76.78     11.28 o 
  -5   6   5      135.34      133.89      6.69 o 
  -4   6   5       52.96       55.91      4.77 o 
  -3   6   5      488.83      495.10      9.43 o 
  -2   6   5       14.42       14.91      3.08 o 
  -1   6   5        0.90        5.51      2.94 o 
   0   6   5       62.42       63.05      3.40 o 
   1   6   5        6.25        8.11      2.42 o 
   2   6   5       14.04       15.31      3.56 o 
   3   6   5       35.71       41.82      3.97 o 
   4   6   5       93.90       99.43      5.25 o 
   5   6   5        5.15        9.73      6.03 o 
   6   6   5       28.32       23.85      5.40 o 
   7   6   5      113.54       99.54      6.71 o 
   8   6   5      106.08      101.07     11.81 o 
   9   6   5        1.42       -2.23      5.70 o 
  10   6   5       88.00       93.45     10.11 o 
 -11   7   5       99.54      100.15      8.26 o 
 -10   7   5      244.56      239.99     11.18 o 
  -9   7   5       51.33       45.37      7.62 o 
  -8   7   5        0.42       -2.99      4.83 o 
  -7   7   5      397.62      400.75     11.34 o 
  -6   7   5       44.33       48.47      5.50 o 
  -5   7   5      360.72      348.74      9.88 o 
  -4   7   5      394.93      383.78     10.29 o 
  -3   7   5      743.04      742.85     14.70 o 
  -2   7   5      173.01      171.89      7.85 o 
  -1   7   5      406.75      414.53     10.34 o 
   0   7   5      110.06      108.64      6.28 o 
   1   7   5      458.66      416.95     10.24 o 
   2   7   5      324.88      290.51      8.17 o 
   3   7   5      354.05      316.34      8.30 o 
   4   7   5        1.71       -3.24      3.68 o 
   5   7   5        0.12       -5.06      5.94 o 
   6   7   5        0.36       -0.18      5.03 o 
   7   7   5      341.36      329.72     10.97 o 
   8   7   5        7.32        5.39      6.00 o 
   9   7   5        8.06       -9.68      9.68 o 
  -9   8   5       13.98        4.68      9.02 o 
  -8   8   5       19.78       22.40      6.33 o 
  -7   8   5        0.41        4.58      8.49 o 
  -6   8   5      452.00      444.43     13.42 o 
  -5   8   5      240.85      244.45      9.32 o 
  -4   8   5       21.01       25.76      5.22 o 
  -3   8   5       35.67       38.34      7.51 o 
  -2   8   5       46.80       47.65      5.39 o 
  -1   8   5        2.82        3.95      3.94 o 
   0   8   5      207.41      222.98     10.26 o 
   1   8   5       40.63       62.41      6.02 o 
   2   8   5        3.71        5.10      4.84 o 
   3   8   5        7.67        3.36      4.83 o 
   4   8   5        0.58        0.06      4.80 o 
   5   8   5        5.97        4.42      5.38 o 
   6   8   5      282.61      264.22     10.40 o 
   7   8   5        0.76       -4.35      5.92 o 
  -8   9   5        4.11      -10.62     10.62 o 
  -7   9   5       73.17       78.15      8.98 o 
  -6   9   5      220.99      230.86     20.75 o 
  -5   9   5      125.98      132.26      9.46 o 
  -4   9   5       22.93       13.01      5.50 o 
  -3   9   5      326.96      353.99     10.88 o 
  -2   9   5       18.46       23.01      6.98 o 
  -1   9   5      398.40      365.10     20.27 o 
   0   9   5        3.44        8.50      7.04 o 
   1   9   5       28.55       26.87      5.89 o 
   2   9   5      147.02      150.49     10.06 o 
   3   9   5        6.07        1.46      6.68 o 
   4   9   5       15.37       20.72      7.68 o 
   5   9   5       17.83       11.16      8.01 o 
   6   9   5       24.24       15.99     12.16 o 
  -5  10   5      116.04      127.46     13.82 o 
  -4  10   5        6.15       10.66      6.38 o 
  -3  10   5        7.99       -2.95     11.95 o 
  -2  10   5        5.71       -3.74      6.95 o 
  -1  10   5        0.22        3.16      8.01 o 
   0  10   5      174.04      152.82     16.81 o 
   1  10   5        5.79       -4.53      9.65 o 
   2  10   5        5.47        3.77      9.43 o 
   3  10   5       60.22       53.95     13.28 o 
 -14   0   6       60.77       68.67     14.36 o 
 -13   0   6        2.89        2.41      9.78 o 
 -12   0   6      365.34      370.20     19.49 o 
 -11   0   6      158.97      178.58     14.39 o 
 -10   0   6     3735.33     3701.50     83.15 o 
  -9   0   6     2825.92     2636.12     55.35 o 
  -8   0   6      341.96      368.08     10.69 o 
  -7   0   6     2173.82     2193.99     36.97 o 
  -6   0   6      195.81      219.34      7.37 o 
  -5   0   6     2241.43     2593.87     63.49 o 
  -4   0   6       24.75       25.78      3.61 o 
  -3   0   6     1021.60     1114.56     16.23 o 
  -2   0   6     2296.12     2346.30     30.17 o 
  -1   0   6      274.53      301.86      5.90 o 
   0   0   6     3832.58     3896.73     47.33 o 
   1   0   6      334.27      334.24      6.58 o 
   2   0   6     2156.00     2209.95     29.17 o 
   3   0   6      987.27     1112.94     24.16 o 
   4   0   6      292.60      401.44      8.45 o 
   5   0   6        7.73        7.74      3.47 o 
   6   0   6      264.73      240.68      7.15 o 
   7   0   6      689.52      667.03     13.03 o 
   8   0   6       66.82       75.62      6.77 o 
   9   0   6       32.30       56.28      6.95 o 
  10   0   6      423.11      418.98     19.73 o 
  11   0   6       13.41        2.11      9.87 o 
 -14   1   6       82.14       82.78     10.10 o 
 -13   1   6      502.62      555.47     17.60 o 
 -12   1   6      143.03      141.32     10.19 o 
 -11   1   6        2.41       -2.95      5.66 o 
 -10   1   6      700.23      737.12     17.95 o 
  -9   1   6      722.59      679.77     14.73 o 
  -8   1   6       17.72       30.67      3.14 o 
  -7   1   6      227.98      239.26      5.82 o 
  -6   1   6     1349.81     1383.07     17.79 o 
  -5   1   6      326.70      300.56      5.94 o 
  -4   1   6       18.41       25.96      1.84 o 
  -3   1   6     5516.80     5639.89     50.52 o 
  -2   1   6     4141.71     4073.85     34.52 o 
  -1   1   6      169.84      165.61      3.50 o 
   0   1   6      183.01      158.68      3.50 o 
   1   1   6       84.07       95.07      2.46 o 
   2   1   6     2727.38     2724.11     24.63 o 
   3   1   6      979.57      934.17     10.42 o 
   4   1   6       24.47       13.03      1.94 o 
   5   1   6     1147.38     1083.42     12.21 o 
   6   1   6      154.59      144.97      4.35 o 
   7   1   6      102.00       94.40      4.48 o 
   8   1   6      302.91      328.71      8.20 o 
   9   1   6      424.41      380.27     10.57 o 
  10   1   6        9.80       15.96      6.61 o 
  11   1   6       66.59       90.36     12.52 o 
  12   1   6       44.19       58.65     13.12 o 
 -14   2   6      122.10      128.46     13.62 o 
 -13   2   6       60.87       62.62      9.06 o 
 -12   2   6       67.07       66.84      8.03 o 
 -11   2   6      324.35      337.94     10.16 o 
 -10   2   6     1233.68     1131.79     19.52 o 
  -9   2   6      766.65      710.03     14.23 o 
  -8   2   6       11.15        9.70      3.48 o 
  -7   2   6       39.59       31.72      2.85 o 
  -6   2   6       12.35       11.06      2.29 o 
  -5   2   6      994.76     1003.60     11.99 o 
  -4   2   6      441.26      478.40      6.81 o 
  -3   2   6        0.36        0.65      1.52 o 
  -2   2   6     2963.66     2980.46     29.04 o 
  -1   2   6     2964.77     2900.46     32.05 o 
   0   2   6       15.61       19.76      1.55 o 
   1   2   6     1288.96     1180.35     12.31 o 
   2   2   6       83.91       83.00      3.05 o 
   3   2   6        2.57        7.60      1.75 o 
   4   2   6     1016.10      949.53     10.89 o 
   5   2   6      146.07      142.31      4.01 o 
   6   2   6     1185.00     1117.23     14.14 o 
   7   2   6      328.49      340.52      6.98 o 
   8   2   6        0.72       -3.63      3.63 o 
   9   2   6      858.61      877.96     14.51 o 
  10   2   6      486.99      492.34     15.51 o 
  11   2   6        1.50       18.31     10.77 o 
 -13   3   6      177.11      176.59     21.81 o 
 -12   3   6       79.45       81.53      6.81 o 
 -11   3   6      378.15      380.84     10.92 o 
 -10   3   6      181.04      194.42      8.11 o 
  -9   3   6       72.38       72.13      5.35 o 
  -8   3   6      841.74      829.49     15.26 o 
  -7   3   6      633.91      580.05     11.73 o 
  -6   3   6      334.09      315.39      6.52 o 
  -5   3   6      108.01       97.07      3.86 o 
  -4   3   6      176.82      186.27      3.99 o 
  -3   3   6     1161.32     1214.37     13.91 o 
  -2   3   6     4745.83     4795.32     44.18 o 
  -1   3   6     1381.03     1478.16     14.86 o 
   0   3   6       82.18      114.28      3.12 o 
   1   3   6     1310.26     1389.78     14.29 o 
   2   3   6     2069.05     2029.91     19.53 o 
   3   3   6      242.97      227.30      4.46 o 
   4   3   6      903.16      904.87     10.67 o 
   5   3   6      767.60      738.21     10.50 o 
   6   3   6        0.08        4.08      2.84 o 
   7   3   6       30.86       24.44      4.98 o 
   8   3   6       36.19       41.18      5.30 o 
   9   3   6       53.87       61.84      7.26 o 
  10   3   6       72.36       68.56      8.69 o 
  11   3   6       31.17       31.80     11.98 o 
 -13   4   6        1.93       13.15      6.23 o 
 -12   4   6      141.46      141.99      8.27 o 
 -11   4   6        1.50       -4.49      4.49 o 
 -10   4   6      341.46      326.67     16.74 o 
  -9   4   6      353.01      380.95     10.14 o 
  -8   4   6      162.23      170.25      7.11 o 
  -7   4   6      820.38      745.75     15.34 o 
  -6   4   6      928.73      860.15     15.92 o 
  -5   4   6        0.05       -1.83      2.28 o 
  -4   4   6     1922.81     1851.43     22.75 o 
  -3   4   6     4999.84     4821.85     44.76 o 
  -2   4   6      146.22      133.44      3.75 o 
  -1   4   6        3.92       -0.67      1.77 o 
   0   4   6      524.71      574.81      7.54 o 
   1   4   6      827.12      778.03      9.43 o 
   2   4   6      150.96      153.20      3.93 o 
   3   4   6      709.80      674.60      8.69 o 
   4   4   6     1805.63     1710.75     24.00 o 
   5   4   6      590.16      559.99      9.42 o 
   6   4   6       21.25       24.55      4.47 o 
   7   4   6      112.80      116.15      6.73 o 
   8   4   6      165.77      147.35     14.56 o 
   9   4   6      128.78      130.84      8.05 o 
  10   4   6       32.76       30.15      6.78 o 
  11   4   6       90.26       99.72     10.33 o 
 -13   5   6       24.69       11.46     11.04 o 
 -12   5   6       14.40       13.10      6.11 o 
 -11   5   6      183.16      167.78     10.09 o 
 -10   5   6      230.06      218.03      8.75 o 
  -9   5   6      102.24      114.63      6.85 o 
  -8   5   6      443.56      446.11     11.13 o 
  -7   5   6      119.92      105.97      6.43 o 
  -6   5   6       34.18       42.98      4.60 o 
  -5   5   6       86.34       80.38      5.03 o 
  -4   5   6     1017.43      977.22     23.67 o 
  -3   5   6     1565.48     1500.77     19.55 o 
  -2   5   6      222.41      240.13      5.12 o 
  -1   5   6     1144.55     1131.15     13.84 o 
   0   5   6     1745.96     1628.80     16.75 o 
   1   5   6        0.02       -2.04      2.04 o 
   2   5   6      257.42      251.34      5.99 o 
   3   5   6     1344.37     1297.22     15.76 o 
   4   5   6      118.69      130.14      4.89 o 
   5   5   6      939.66      909.77     22.42 o 
   6   5   6        8.29       14.96      4.67 o 
   7   5   6      181.15      172.46      9.72 o 
   8   5   6      665.78      640.46     14.71 o 
   9   5   6        4.90        1.80      5.63 o 
  10   5   6      114.51      125.05      8.57 o 
 -12   6   6       36.27       33.03      6.89 o 
 -11   6   6       29.07       15.84      5.92 o 
 -10   6   6       36.98       38.25      6.17 o 
  -9   6   6      101.26      113.31      8.47 o 
  -8   6   6       18.53       21.78      4.67 o 
  -7   6   6      209.95      212.23      8.23 o 
  -6   6   6      371.92      347.08      9.64 o 
  -5   6   6       24.30       21.14      4.54 o 
  -4   6   6     3625.20     3389.74     44.54 o 
  -3   6   6     1315.08     1237.83     17.36 o 
  -2   6   6        0.18       -2.54      2.82 o 
  -1   6   6       23.21       34.12      4.27 o 
   0   6   6       64.59       70.53      3.31 o 
   1   6   6      290.74      290.47      5.73 o 
   2   6   6       26.47       23.95      3.11 o 
   3   6   6      599.59      548.80     10.49 o 
   4   6   6     1086.27     1048.91     18.69 o 
   5   6   6      242.49      213.99      8.32 o 
   6   6   6      127.41      149.03     21.71 o 
   7   6   6       32.89       44.03      5.73 o 
   8   6   6      149.60      148.61      8.53 o 
   9   6   6      192.55      226.58     10.22 o 
 -11   7   6      313.80      293.48     11.64 o 
 -10   7   6      266.65      265.04     10.62 o 
  -9   7   6      115.45      105.99      7.62 o 
  -8   7   6      447.74      460.71     12.24 o 
  -7   7   6      733.40      662.81     20.11 o 
  -6   7   6        1.10       -0.60      4.32 o 
  -5   7   6        0.68       -0.27      4.15 o 
  -4   7   6       59.97       72.04      8.33 o 
  -3   7   6      954.53      942.80     17.24 o 
  -2   7   6       85.69       86.21      4.99 o 
  -1   7   6      147.10      135.89      5.82 o 
   0   7   6      419.23      380.35      7.58 o 
   1   7   6      134.08      129.84      6.89 o 
   2   7   6      174.86      177.02      7.80 o 
   3   7   6      773.02      777.11     15.48 o 
   4   7   6      375.88      361.82     10.55 o 
   5   7   6        9.96        4.60      4.83 o 
   6   7   6      282.42      316.59     15.53 o 
   7   7   6      144.92      135.23      8.76 o 
   8   7   6        3.46       -0.68      6.22 o 
  -9   8   6       61.66       58.60      9.43 o 
  -8   8   6       91.80       99.06      7.82 o 
  -7   8   6      220.08      228.59     10.82 o 
  -6   8   6      349.03      332.44     10.65 o 
  -5   8   6      125.39      130.01      7.47 o 
  -4   8   6      388.36      378.49     10.94 o 
  -3   8   6      171.16      170.72      7.97 o 
  -2   8   6      132.09      133.51      7.09 o 
  -1   8   6       13.69       26.04      4.97 o 
   0   8   6       12.06        2.77      4.59 o 
   1   8   6       12.42       10.05      6.47 o 
   2   8   6        7.04        2.43      8.36 o 
   3   8   6      127.00      125.61      7.99 o 
   4   8   6      182.62      183.98     11.51 o 
   5   8   6       53.81       59.18      6.73 o 
   6   8   6      420.32      433.21     18.92 o 
   7   8   6      232.24      276.71     13.68 o 
  -8   9   6        2.56       -8.42     10.26 o 
  -7   9   6        1.15       -6.01      6.01 o 
  -6   9   6       38.68       41.11      6.55 o 
  -5   9   6       16.80        8.59      5.69 o 
  -4   9   6      136.68      136.76      8.54 o 
  -3   9   6      369.08      376.93     11.24 o 
  -2   9   6       54.48       58.02      7.79 o 
  -1   9   6      140.24      161.34     20.59 o 
   0   9   6      262.15      268.70     18.52 o 
   1   9   6        5.02       12.70     10.11 o 
   2   9   6       40.31       39.21      7.74 o 
   3   9   6      299.25      308.26     13.59 o 
   4   9   6       26.33       40.77     11.60 o 
   5   9   6       96.90       93.71      9.74 o 
  -5  10   6        1.95        7.14      7.50 o 
  -4  10   6       30.53       42.93      8.06 o 
  -3  10   6       13.20       11.03      7.58 o 
  -2  10   6       99.83      107.78     13.15 o 
  -1  10   6      149.23      157.19     17.44 o 
   0  10   6       43.78       42.39     13.43 o 
   1  10   6        8.07       -7.54     10.56 o 
   2  10   6       14.15       -4.34     11.92 o 
   3  10   6       34.37       23.62     11.65 o 
 -14   1   7       34.96       18.37      9.01 o 
 -13   1   7       18.36       11.92      8.92 o 
 -12   1   7       49.67       38.64      8.16 o 
 -11   1   7       50.84       57.77      7.11 o 
 -10   1   7      486.37      451.81     11.17 o 
  -9   1   7      140.18      144.95      6.76 o 
  -8   1   7       36.81       44.64      3.49 o 
  -7   1   7      472.53      437.75      8.05 o 
  -6   1   7     1361.51     1368.49     17.72 o 
  -5   1   7      193.15      222.72      4.45 o 
  -4   1   7       38.49       57.60      2.64 o 
  -3   1   7       24.11       19.90      1.74 o 
  -2   1   7       29.39       32.24      2.20 o 
  -1   1   7      113.06      132.53      3.58 o 
   0   1   7      176.55      214.63      4.23 o 
   1   1   7      125.37      138.00      4.80 o 
   2   1   7       14.56       22.98      1.75 o 
   3   1   7      700.30      676.45     10.01 o 
   4   1   7       14.16       12.43      2.10 o 
   5   1   7      144.85      150.82      4.21 o 
   6   1   7       29.07       38.05      2.99 o 
   7   1   7        2.55       -3.40      3.40 o 
   8   1   7      329.13      312.22      8.08 o 
   9   1   7        0.77        5.66      8.79 o 
  10   1   7       20.34       37.44      7.46 o 
  11   1   7       67.11       53.76     12.88 o 
 -14   2   7       93.75      116.68     11.24 o 
 -13   2   7       27.20       21.58      7.77 o 
 -12   2   7      208.68      188.28     10.89 o 
 -11   2   7       29.94       32.01      5.77 o 
 -10   2   7      609.64      566.10     12.70 o 
  -9   2   7        1.73       -1.64      3.71 o 
  -8   2   7      163.29      171.85      6.59 o 
  -7   2   7      511.00      513.62      8.96 o 
  -6   2   7       26.26       22.53      2.08 o 
  -5   2   7      107.85      141.24      3.76 o 
  -4   2   7      986.18     1076.23     12.63 o 
  -3   2   7     1252.61     1309.31     21.44 o 
  -2   2   7      898.10      997.99     13.28 o 
  -1   2   7       41.23       37.58      1.75 o 
   0   2   7      758.86      771.74      8.84 o 
   1   2   7     1869.23     1935.76     18.61 o 
   2   2   7     1395.35     1362.84     14.09 o 
   3   2   7       10.25       19.04      2.01 o 
   4   2   7     1219.87     1257.71     19.30 o 
   5   2   7       41.88       40.33      3.19 o 
   6   2   7       11.85       17.97      6.09 o 
   7   2   7        2.12       -0.94      4.70 o 
   8   2   7      111.95      118.69      6.04 o 
   9   2   7       92.34      105.42      6.78 o 
  10   2   7       43.64       53.37     11.71 o 
  11   2   7        8.30       -1.12     11.25 o 
 -14   3   7      133.41      135.35     16.38 o 
 -13   3   7       78.93       75.02      9.44 o 
 -12   3   7        5.53       -2.76      5.12 o 
 -11   3   7       10.74       10.37      5.09 o 
 -10   3   7      134.49      168.98      8.81 o 
  -9   3   7       87.42       98.54      6.41 o 
  -8   3   7       78.38       72.59      7.36 o 
  -7   3   7       32.78       54.29      4.23 o 
  -6   3   7       45.48       66.56      3.62 o 
  -5   3   7        2.25        6.96      2.32 o 
  -4   3   7      130.18      146.78      6.38 o 
  -3   3   7      168.79      191.96      4.14 o 
  -2   3   7     1161.83     1274.63     16.02 o 
  -1   3   7      167.36      176.42      3.66 o 
   0   3   7        3.61       -0.24      1.64 o 
   1   3   7      459.19      485.10      8.95 o 
   2   3   7      667.61      683.19     10.01 o 
   3   3   7      242.37      260.69      6.54 o 
   4   3   7     1648.48     1568.23     18.06 o 
   5   3   7       15.34       18.71      3.45 o 
   6   3   7      587.26      561.07     11.52 o 
   7   3   7        5.63        7.16      3.87 o 
   8   3   7       41.23       48.41      5.61 o 
   9   3   7      116.11      117.10      7.33 o 
  10   3   7       69.44       80.32      9.54 o 
 -13   4   7        0.13        4.96     10.78 o 
 -12   4   7        1.64       -2.96      5.67 o 
 -11   4   7       37.14       33.82      5.97 o 
 -10   4   7       52.30       59.70      8.37 o 
  -9   4   7      353.27      285.28      9.07 o 
  -8   4   7       16.35       27.13      4.93 o 
  -7   4   7        1.89        1.17      3.55 o 
  -6   4   7        6.37        9.28      3.35 o 
  -5   4   7      448.28      443.16      8.74 o 
  -4   4   7     1307.35     1284.72     17.13 o 
  -3   4   7      474.88      495.23      7.43 o 
  -2   4   7       39.79       55.99      2.69 o 
  -1   4   7       15.59       19.38      2.23 o 
   0   4   7      358.81      376.08      5.87 o 
   1   4   7     1066.26     1043.88     11.81 o 
   2   4   7        8.41        9.46      2.25 o 
   3   4   7     1166.05     1186.01     14.60 o 
   4   4   7      132.47      147.53      5.67 o 
   5   4   7      357.01      331.95      9.55 o 
   6   4   7      238.29      248.42      7.24 o 
   7   4   7      192.16      209.90      8.30 o 
   8   4   7      248.95      230.48      8.96 o 
   9   4   7      177.42      182.25      9.31 o 
  10   4   7        8.48       14.90      8.32 o 
 -13   5   7        4.58        4.71     12.01 o 
 -12   5   7       87.82      114.12      8.24 o 
 -11   5   7        0.21       -2.55      5.26 o 
 -10   5   7       46.98       52.23      5.87 o 
  -9   5   7       13.87       -3.70      4.77 o 
  -8   5   7       80.37       66.21      5.54 o 
  -7   5   7      326.60      306.51     10.86 o 
  -6   5   7       44.45       43.16      4.58 o 
  -5   5   7       10.34       12.97      3.57 o 
  -4   5   7       15.81       15.44      2.86 o 
  -3   5   7      481.74      501.23      9.15 o 
  -2   5   7      239.18      223.71      5.88 o 
  -1   5   7       36.33       35.94      2.77 o 
   0   5   7       35.16       31.50      3.46 o 
   1   5   7      403.18      413.81      6.61 o 
   2   5   7      132.54      128.96      5.65 o 
   3   5   7        0.86        1.75      3.75 o 
   4   5   7       27.00       24.79      3.68 o 
   5   5   7        1.06       -2.31      4.16 o 
   6   5   7       13.05       10.79      6.70 o 
   7   5   7        0.28       -4.04      6.22 o 
   8   5   7        0.02       -1.31      8.92 o 
   9   5   7        0.50       -5.93      5.93 o 
  10   5   7       53.68       55.58      9.69 o 
 -12   6   7        6.37        2.79      6.25 o 
 -11   6   7       80.40       67.73      6.96 o 
 -10   6   7        5.78        5.83      5.14 o 
  -9   6   7       93.94      114.42      7.31 o 
  -8   6   7       61.01       59.41      5.65 o 
  -7   6   7       35.01       49.07      5.12 o 
  -6   6   7      508.22      502.19     14.79 o 
  -5   6   7      941.96      982.99     17.60 o 
  -4   6   7      111.94      105.40      6.35 o 
  -3   6   7      548.04      525.44     11.33 o 
  -2   6   7      216.69      204.97      6.07 o 
  -1   6   7       10.25        4.72      3.10 o 
   0   6   7       46.63       42.32      2.99 o 
   1   6   7       46.68       53.35      3.48 o 
   2   6   7       46.61       44.17      3.89 o 
   3   6   7      323.55      295.37      8.98 o 
   4   6   7       54.85       56.73      5.41 o 
   5   6   7        1.06        6.53      4.47 o 
   6   6   7       10.28       14.30      4.94 o 
   7   6   7       88.82       75.57      6.97 o 
   8   6   7       39.93       39.88      6.91 o 
   9   6   7        8.36        5.45      8.64 o 
 -11   7   7       40.54       33.32      8.58 o 
 -10   7   7        0.13       -5.38      5.38 o 
  -9   7   7       11.82       19.41      5.89 o 
  -8   7   7      167.81      177.36      9.11 o 
  -7   7   7      442.78      413.46     12.77 o 
  -6   7   7       68.85       71.66      8.68 o 
  -5   7   7        1.00       -0.95      4.87 o 
  -4   7   7       58.75       61.61      6.04 o 
  -3   7   7      497.00      497.94     11.57 o 
  -2   7   7       38.24       29.42      3.96 o 
  -1   7   7        2.43        0.16      3.87 o 
   0   7   7      205.27      197.96      7.72 o 
   1   7   7       69.01       73.24      5.80 o 
   2   7   7      139.06      127.46      7.15 o 
   3   7   7        1.84       -0.58      4.55 o 
   4   7   7       12.48        3.84      4.68 o 
   5   7   7       38.91       40.85      7.22 o 
   6   7   7        0.09       -0.52      5.54 o 
   7   7   7      256.50      256.43     10.69 o 
   8   7   7       29.45       46.13     11.59 o 
 -10   8   7        5.84        7.33     11.34 o 
  -9   8   7        1.53       -5.97      5.97 o 
  -8   8   7        3.28        7.33      5.57 o 
  -7   8   7      238.33      231.16      9.70 o 
  -6   8   7      198.34      204.87      8.93 o 
  -5   8   7       97.60      105.84      7.23 o 
  -4   8   7       98.98      100.72      6.68 o 
  -3   8   7        1.54        1.55      5.00 o 
  -2   8   7      179.44      187.81      8.02 o 
  -1   8   7        0.41        2.41      7.53 o 
   0   8   7       23.55       25.55      9.44 o 
   1   8   7       12.00       13.43      9.23 o 
   2   8   7      297.80      274.37     16.17 o 
   3   8   7      154.05      168.08     10.55 o 
   4   8   7       29.67       25.03      6.10 o 
   5   8   7        1.39        2.69      5.44 o 
   6   8   7       14.95       15.36      6.63 o 
  -8   9   7       12.86       31.92     11.31 o 
  -7   9   7      142.85      144.27      8.95 o 
  -6   9   7       47.82       46.53      6.78 o 
  -5   9   7       60.59       63.02      7.11 o 
  -4   9   7      178.31      174.37     17.72 o 
  -3   9   7        1.22       -5.18      5.18 o 
  -2   9   7      122.62      131.27     14.30 o 
  -1   9   7       60.89       54.31     12.22 o 
   0   9   7       26.45       28.54     10.45 o 
   1   9   7       41.48       45.46     15.69 o 
   2   9   7       54.42       51.60      8.27 o 
   3   9   7        9.85       11.80      8.82 o 
   4   9   7        4.05       -1.00      7.60 o 
  -5  10   7      184.30      186.27     17.71 o 
  -4  10   7       79.73       61.34     13.40 o 
  -2  10   7        7.88       16.71     13.67 o 
  -1  10   7       16.29       14.75     11.77 o 
   2  10   7      175.84      170.40     18.56 o 
 -14   0   8       56.00       70.12     13.31 o 
 -13   0   8      216.44      193.18     16.62 o 
 -12   0   8       56.80       38.92      9.93 o 
 -11   0   8       44.23       54.64      9.68 o 
 -10   0   8       69.77       71.35      8.22 o 
  -9   0   8     1162.45     1149.03     23.45 o 
  -8   0   8     1013.39      973.63     20.22 o 
  -7   0   8     2590.94     2544.90     42.05 o 
  -6   0   8      464.88      457.77     11.39 o 
  -5   0   8      332.98      340.92     11.92 o 
  -4   0   8       17.23       28.04      3.01 o 
  -3   0   8     2047.80     2173.12     44.87 o 
  -2   0   8    10961.10    11243.12    141.23 o 
  -1   0   8      188.45      182.49      6.75 o 
   0   0   8      852.04      899.99     17.96 o 
   1   0   8     3523.76     3371.52     41.99 o 
   2   0   8      173.04      206.01      8.28 o 
   3   0   8       57.97       46.62      3.39 o 
   4   0   8     1224.57     1148.92     18.56 o 
   5   0   8       10.07       14.77      4.79 o 
   6   0   8      549.06      495.26     13.83 o 
   7   0   8      132.76      124.67      8.34 o 
   8   0   8        5.37        7.18      8.21 o 
   9   0   8        8.78        9.26      9.08 o 
  10   0   8      141.07      177.31     16.44 o 
  11   0   8        0.03       15.06     11.98 o 
 -14   1   8      162.31      160.37     12.05 o 
 -13   1   8      147.87      146.00     13.65 o 
 -12   1   8      114.97      118.23      9.28 o 
 -11   1   8       27.30       22.12      5.18 o 
 -10   1   8       66.23       81.02      5.61 o 
  -9   1   8     2543.11     2436.19     34.02 o 
  -8   1   8     1307.08     1246.50     17.22 o 
  -7   1   8       32.63       34.32      3.11 o 
  -6   1   8     3266.21     3336.01     51.10 o 
  -5   1   8       12.03       19.74      2.06 o 
  -4   1   8        0.71        4.08      1.76 o 
  -3   1   8       71.55       66.98      2.56 o 
  -2   1   8       11.20       13.47      1.62 o 
  -1   1   8     3110.41     3209.13     31.29 o 
   0   1   8       93.77      162.70      3.80 o 
   1   1   8      255.15      254.70      4.87 o 
   2   1   8      533.16      538.20      6.98 o 
   3   1   8      231.09      256.77      6.00 o 
   4   1   8      132.00      149.25      4.56 o 
   5   1   8      346.42      337.99      6.81 o 
   6   1   8      172.00      159.83      6.11 o 
   7   1   8      717.98      688.18     17.35 o 
   8   1   8      143.62      138.04      7.40 o 
   9   1   8      209.21      225.15     11.35 o 
  10   1   8      528.16      605.63     31.14 o 
  11   1   8      153.16      173.93     17.95 o 
 -14   2   8       23.20       26.13      9.07 o 
 -13   2   8      173.74      150.53     11.81 o 
 -12   2   8      216.07      210.40     15.22 o 
 -11   2   8      379.98      354.12     10.28 o 
 -10   2   8      448.26      451.40     11.26 o 
  -9   2   8      125.06      146.21      6.64 o 
  -8   2   8      135.01      151.95      6.54 o 
  -7   2   8      392.12      366.26      7.44 o 
  -6   2   8        3.29        8.56      2.02 o 
  -5   2   8       39.27       48.75      2.48 o 
  -4   2   8      159.82      202.91      4.29 o 
  -3   2   8     1369.63     1449.42     17.91 o 
  -2   2   8     3093.77     3109.70     51.87 o 
  -1   2   8      738.87      803.86     10.33 o 
   0   2   8      764.35      827.74     11.88 o 
   1   2   8       79.96       55.89      2.88 o 
   2   2   8       18.77       25.14      2.55 o 
   3   2   8      422.17      424.43      8.51 o 
   4   2   8      114.20      111.03      4.24 o 
   5   2   8       59.23       58.39      5.26 o 
   6   2   8      323.73      314.33      7.70 o 
   7   2   8        6.63        7.16      5.35 o 
   8   2   8      507.14      500.52     12.43 o 
   9   2   8       75.71       95.20      7.06 o 
  10   2   8        6.64       -9.81      9.99 o 
 -14   3   8      155.77      184.40     18.74 o 
 -13   3   8        0.47        0.22      7.67 o 
 -12   3   8       16.39       16.15      6.61 o 
 -11   3   8       58.71       56.82      5.79 o 
 -10   3   8        0.16        3.34      4.36 o 
  -9   3   8     1130.90     1037.38     18.30 o 
  -8   3   8      918.84      902.76     16.31 o 
  -7   3   8       35.20       27.84      3.96 o 
  -6   3   8      670.95      629.12     10.39 o 
  -5   3   8     1117.81     1149.64     15.64 o 
  -4   3   8      136.14      142.76      3.82 o 
  -3   3   8     2849.07     2842.49     28.37 o 
  -2   3   8      499.68      544.98      7.37 o 
  -1   3   8       38.57       30.59      2.07 o 
   0   3   8     1511.82     1433.09     14.81 o 
   1   3   8       80.38       68.60      3.21 o 
   2   3   8     1177.53     1081.67     13.46 o 
   3   3   8       12.30       11.12      2.65 o 
   4   3   8        2.66        1.08      2.72 o 
   5   3   8     1923.54     1845.40     23.53 o 
   6   3   8       46.70       47.80      4.41 o 
   7   3   8      168.02      168.29      6.61 o 
   8   3   8       50.48       69.29     13.38 o 
   9   3   8       42.09       41.24     13.77 o 
  10   3   8       87.63       94.19     13.24 o 
 -13   4   8      162.37      169.38      9.42 o 
 -12   4   8       64.40       67.06     10.90 o 
 -11   4   8       73.25       72.33      6.21 o 
 -10   4   8      467.37      446.30     11.56 o 
  -9   4   8       64.62       77.42      7.41 o 
  -8   4   8      165.89      175.26      7.12 o 
  -7   4   8      455.15      445.79     10.52 o 
  -6   4   8       42.78       46.26      4.24 o 
  -5   4   8      165.40      152.18      5.08 o 
  -4   4   8     1329.01     1246.67     16.88 o 
  -3   4   8        4.40        5.47      2.11 o 
  -2   4   8      240.45      214.50      4.82 o 
  -1   4   8      762.46      751.67      9.25 o 
   0   4   8       60.02       77.73      3.47 o 
   1   4   8      772.68      766.75     12.11 o 
   2   4   8      160.17      176.63      4.83 o 
   3   4   8     1900.95     1808.21     20.41 o 
   4   4   8     1586.74     1538.41     20.52 o 
   5   4   8     1085.96     1058.23     23.00 o 
   6   4   8      505.39      506.29     10.35 o 
   7   4   8        1.95        2.76      4.50 o 
   8   4   8       28.54       11.21      5.24 o 
   9   4   8       60.00       73.16     12.52 o 
  10   4   8       55.60       82.34     15.06 o 
 -13   5   8        8.50       -4.16      8.19 o 
 -12   5   8        7.17        0.80      5.76 o 
 -11   5   8       86.80       78.68      6.93 o 
 -10   5   8       98.20       89.56      7.14 o 
  -9   5   8      139.93      140.31      7.39 o 
  -8   5   8       10.71       11.46      4.21 o 
  -7   5   8      201.07      186.02      7.52 o 
  -6   5   8      233.72      228.00     12.24 o 
  -5   5   8        2.52        7.57      3.78 o 
  -4   5   8       61.27       69.00      3.93 o 
  -3   5   8     1219.80     1212.27     16.82 o 
  -2   5   8     1874.07     1791.43     22.88 o 
  -1   5   8      383.75      358.52      6.05 o 
   0   5   8        8.85        7.96      2.63 o 
   1   5   8        4.51        3.43      2.64 o 
   2   5   8      161.75      176.33      5.13 o 
   3   5   8      363.70      342.06      7.91 o 
   4   5   8     1051.40     1005.23     18.28 o 
   5   5   8      448.84      418.52     10.99 o 
   6   5   8       31.68       21.21      4.84 o 
   7   5   8      225.31      230.97     10.80 o 
   8   5   8       37.18       47.24      6.51 o 
   9   5   8       74.51       85.43     10.37 o 
 -12   6   8      246.49      253.01     18.18 o 
 -11   6   8       22.07       21.95      8.07 o 
 -10   6   8      141.58      139.08      8.06 o 
  -9   6   8      187.24      190.53      8.52 o 
  -8   6   8      219.27      216.94     13.53 o 
  -7   6   8       34.19       49.77      5.25 o 
  -6   6   8        8.27       15.92      4.26 o 
  -5   6   8      546.34      532.35     19.27 o 
  -4   6   8       26.24       26.49      4.41 o 
  -3   6   8      268.30      249.65      6.98 o 
  -2   6   8      999.19      909.64     13.99 o 
  -1   6   8      328.18      284.67      6.36 o 
   0   6   8       43.16       52.31      3.54 o 
   1   6   8      107.39      110.32      5.35 o 
   2   6   8       17.00       17.32      3.62 o 
   3   6   8      617.19      585.00     13.46 o 
   4   6   8      696.62      668.17     14.27 o 
   5   6   8       75.03       82.40      6.31 o 
   6   6   8       62.05       76.21      7.64 o 
   7   6   8       19.48       13.68      7.09 o 
   8   6   8      106.03      121.09     11.64 o 
 -11   7   8       54.75       74.40     12.22 o 
 -10   7   8        1.17       -5.54      5.99 o 
  -9   7   8      327.06      323.31     11.08 o 
  -8   7   8      571.50      566.98     13.95 o 
  -7   7   8       90.74      106.43      7.26 o 
  -6   7   8      321.49      312.05      9.65 o 
  -5   7   8      130.49      136.96      7.31 o 
  -4   7   8        0.10       -1.37      4.21 o 
  -3   7   8     1220.11     1190.15     20.21 o 
  -2   7   8      170.20      186.64      7.61 o 
  -1   7   8      142.50      136.79      5.95 o 
   0   7   8      381.39      360.30      9.95 o 
   1   7   8      196.13      188.89     15.81 o 
   2   7   8      186.38      208.97      9.78 o 
   3   7   8       21.52       16.98      6.62 o 
   4   7   8      164.57      178.87      8.33 o 
   5   7   8      437.40      441.28     12.39 o 
   6   7   8      131.71      143.13      8.93 o 
   7   7   8        1.47       -0.79      6.40 o 
 -10   8   8       68.67       51.32     11.92 o 
  -9   8   8       32.80       42.66      7.14 o 
  -8   8   8      211.21      222.15     10.09 o 
  -7   8   8      315.73      334.28     11.34 o 
  -6   8   8       13.59       16.05      5.65 o 
  -5   8   8       24.41       20.31      5.45 o 
  -4   8   8        0.59        1.76      4.70 o 
  -3   8   8        0.09       -6.14      6.14 o 
  -2   8   8      534.40      492.79     14.91 o 
  -1   8   8       15.51       17.58      5.11 o 
   0   8   8       75.38       78.04      7.83 o 
   1   8   8      201.29      184.43     14.33 o 
   2   8   8       57.31       52.58      7.54 o 
   3   8   8       39.10       45.98     11.04 o 
   4   8   8       59.04       64.66      6.93 o 
   5   8   8       34.85       46.68      7.37 o 
   6   8   8       30.36       41.23      8.77 o 
  -8   9   8      107.39      118.96     13.88 o 
  -7   9   8        4.62        3.82      6.32 o 
  -6   9   8       74.85       90.01      7.76 o 
  -5   9   8        1.74        7.50      7.54 o 
  -4   9   8       54.51       63.19      8.93 o 
  -3   9   8       67.08       76.02     14.81 o 
  -2   9   8        8.80       19.55     11.19 o 
  -1   9   8      136.29      172.88     17.38 o 
   0   9   8      159.68      152.75     11.39 o 
   1   9   8       40.17       36.53      7.95 o 
   2   9   8       19.15       14.12      7.48 o 
   3   9   8        5.12        7.31     11.33 o 
   4   9   8        3.98       -9.41     10.98 o 
 -14   1   9       23.75       21.08      9.23 o 
 -13   1   9       33.85       26.57      8.18 o 
 -12   1   9        8.61       10.50      9.58 o 
 -11   1   9       28.92       21.64      7.87 o 
 -10   1   9       29.70       26.97      5.13 o 
  -9   1   9      419.23      443.85      9.16 o 
  -8   1   9      357.06      352.62      8.32 o 
  -7   1   9      229.96      243.90      7.59 o 
  -6   1   9      363.08      368.57      6.39 o 
  -5   1   9       41.77       44.61      2.54 o 
  -4   1   9      133.78      148.30      3.50 o 
  -3   1   9       47.13       57.37      2.79 o 
  -2   1   9       46.63       42.72      2.38 o 
  -1   1   9        0.65       -0.44      1.76 o 
   0   1   9       27.11       40.72      2.33 o 
   1   1   9       33.24       19.88      2.16 o 
   2   1   9       37.84       37.08      2.56 o 
   3   1   9      895.78      826.77     11.19 o 
   4   1   9      125.55      123.04      5.41 o 
   5   1   9        0.11        3.39      3.60 o 
   6   1   9      152.46      133.67      6.04 o 
   7   1   9      214.79      232.37      8.77 o 
   8   1   9        9.55        1.05      9.74 o 
   9   1   9       12.09       22.44      8.31 o 
  10   1   9       27.60       20.93      8.35 o 
 -14   2   9        0.93       -8.44      8.44 o 
 -13   2   9        7.31        3.47      7.42 o 
 -12   2   9        2.31       -2.63      5.58 o 
 -11   2   9      101.65       97.53      6.77 o 
 -10   2   9      973.30      916.23     17.17 o 
  -9   2   9        1.26       -3.80      3.80 o 
  -8   2   9       37.10       39.07      3.60 o 
  -7   2   9      141.87      143.40      5.10 o 
  -6   2   9      125.36      136.62      7.39 o 
  -5   2   9       31.11       37.64      2.46 o 
  -4   2   9      175.68      180.63      4.17 o 
  -3   2   9       45.95       61.73      2.62 o 
  -2   2   9      292.39      312.49      5.69 o 
  -1   2   9      296.94      319.47      6.41 o 
   0   2   9        4.94        4.55      2.12 o 
   1   2   9      170.05      205.84      4.73 o 
   2   2   9      329.32      328.92      6.20 o 
   3   2   9        0.27        0.90      2.43 o 
   4   2   9       23.94       21.90      3.04 o 
   5   2   9      790.31      762.41     12.73 o 
   6   2   9       48.84       46.70      5.39 o 
   7   2   9       16.84       18.67      6.65 o 
   8   2   9       38.38       29.41      5.95 o 
   9   2   9        2.77        3.68      7.38 o 
  10   2   9        4.24        4.22     11.37 o 
 -14   3   9      143.07      181.51     19.25 o 
 -13   3   9       42.93       53.47      9.03 o 
 -12   3   9        1.56        2.54      5.72 o 
 -11   3   9      560.05      526.60     13.15 o 
 -10   3   9       91.05       84.42      6.05 o 
  -9   3   9       44.66       64.64      5.16 o 
  -8   3   9      151.84      107.36      5.98 o 
  -7   3   9       83.29       88.45      5.20 o 
  -6   3   9       32.64       38.37      3.75 o 
  -5   3   9       21.41       27.42      2.81 o 
  -4   3   9        0.60        4.19      1.95 o 
  -3   3   9      160.43      147.49      4.43 o 
  -2   3   9       14.35       21.94      2.59 o 
  -1   3   9      497.73      536.78      8.15 o 
   0   3   9      725.45      711.04      9.96 o 
   1   3   9       65.84       65.59      3.32 o 
   2   3   9       89.67       90.55      3.91 o 
   3   3   9      255.46      257.28      5.91 o 
   4   3   9     1007.17      932.15     12.71 o 
   5   3   9      272.06      245.87      7.16 o 
   6   3   9       24.43       26.53      5.19 o 
   7   3   9      121.32      115.64      7.32 o 
   8   3   9       62.18       76.84      8.54 o 
   9   3   9       16.03       22.39      7.62 o 
 -13   4   9       33.50       30.79      7.01 o 
 -12   4   9       65.16       77.18      7.75 o 
 -11   4   9      112.48      100.55      6.89 o 
 -10   4   9        2.33        0.78      8.20 o 
  -9   4   9        4.05        6.75      5.91 o 
  -8   4   9       13.19        1.74      3.80 o 
  -7   4   9        0.01       -0.32      3.52 o 
  -6   4   9       72.55       68.55     11.64 o 
  -5   4   9      810.31      804.74     12.48 o 
  -4   4   9      130.99      137.55      6.13 o 
  -3   4   9       95.50       81.48      3.58 o 
  -2   4   9       29.24       30.28      2.34 o 
  -1   4   9      224.46      200.67      5.12 o 
   0   4   9       38.18       49.24      3.22 o 
   1   4   9       26.34       30.86      2.90 o 
   2   4   9      190.07      169.88      6.43 o 
   3   4   9       15.74       19.95      3.57 o 
   4   4   9       10.08        9.58      3.62 o 
   5   4   9        4.36        6.49      3.77 o 
   6   4   9       98.59       95.59      5.63 o 
   7   4   9       31.05       19.09      6.91 o 
   8   4   9       20.42       35.56     20.68 o 
   9   4   9       56.66       47.73      8.58 o 
 -13   5   9       91.74       84.85     10.06 o 
 -12   5   9        4.53       -0.82      6.63 o 
 -11   5   9       78.42       86.25      7.06 o 
 -10   5   9      204.58      178.06     11.25 o 
  -9   5   9      149.21      145.29      8.86 o 
  -8   5   9       43.75       41.52      5.91 o 
  -7   5   9       30.02       39.74      5.98 o 
  -6   5   9        0.22       -2.28      3.69 o 
  -5   5   9      251.25      231.39      7.57 o 
  -4   5   9      433.80      421.90      8.51 o 
  -3   5   9     1519.71     1491.10     19.81 o 
  -2   5   9      147.76      157.39      5.70 o 
  -1   5   9       30.14       35.32      3.45 o 
   0   5   9      354.97      356.74      7.05 o 
   1   5   9       69.15       69.53      4.25 o 
   2   5   9      283.74      266.25      9.08 o 
   3   5   9        9.23        3.76      3.63 o 
   4   5   9       19.50       24.54      5.07 o 
   5   5   9       48.17       56.97     10.01 o 
   6   5   9       10.87       12.17      5.14 o 
   7   5   9        8.79        0.12      6.75 o 
   8   5   9       47.85       47.54      8.69 o 
   9   5   9        3.87       18.34     14.84 o 
 -12   6   9        0.90       -3.36      9.01 o 
 -11   6   9       13.92       17.34      6.04 o 
 -10   6   9       44.83       38.73      6.10 o 
  -9   6   9       23.89       19.22      5.39 o 
  -8   6   9       76.10       77.68      6.15 o 
  -7   6   9      188.29      178.73     12.44 o 
  -6   6   9     1050.32      986.54     17.93 o 
  -5   6   9        9.36       10.01      3.97 o 
  -4   6   9      155.97      141.98     10.01 o 
  -3   6   9      985.23      929.75     17.01 o 
  -2   6   9       79.17       83.66      5.64 o 
  -1   6   9        0.76       -0.61      3.37 o 
   0   6   9       92.97       89.72      4.53 o 
   1   6   9       10.30        6.50      4.00 o 
   2   6   9      210.40      194.60      6.65 o 
   3   6   9       30.84       29.50      4.26 o 
   4   6   9       49.48       67.82      6.67 o 
   5   6   9       28.81       23.03      9.35 o 
   6   6   9       30.46       26.64      6.03 o 
   7   6   9       42.91       34.99     10.38 o 
 -11   7   9       19.65       12.70      9.41 o 
 -10   7   9       60.83       52.92      9.31 o 
  -9   7   9       41.73       40.23      6.41 o 
  -8   7   9       13.35       23.91      5.75 o 
  -7   7   9      100.00       94.10      7.13 o 
  -6   7   9        6.61       -1.85      4.55 o 
  -5   7   9       28.44       32.68      4.95 o 
  -4   7   9       90.82       96.82     11.16 o 
  -3   7   9       30.43       31.93      6.46 o 
  -2   7   9        6.54        2.07      3.90 o 
  -1   7   9       18.15       16.34      4.05 o 
   0   7   9      100.23       90.57      6.33 o 
   1   7   9       43.69       40.98      6.43 o 
   2   7   9       28.34       25.76      5.33 o 
   3   7   9       18.50       10.56      5.06 o 
   4   7   9       11.98       18.51      6.28 o 
   5   7   9      101.88      113.19      7.88 o 
   6   7   9       38.61       40.58      8.24 o 
   7   7   9       34.41       33.67     11.89 o 
  -9   8   9        7.05        3.09      5.99 o 
  -8   8   9        1.01       -2.27      5.78 o 
  -7   8   9       23.86       31.44      6.12 o 
  -6   8   9       70.62       71.08     12.57 o 
  -5   8   9        7.08       14.72     14.74 o 
  -4   8   9      313.29      306.28     19.41 o 
  -3   8   9       66.67       76.59      8.12 o 
  -2   8   9        0.02       -5.07      5.07 o 
  -1   8   9        0.55        1.17      4.94 o 
   0   8   9       14.15        5.62      9.68 o 
   1   8   9        4.12       -2.47      6.14 o 
   2   8   9        4.65        4.26     16.01 o 
   3   8   9       40.61       40.87      7.77 o 
   4   8   9       39.73       45.84      8.58 o 
   5   8   9       11.47       22.21      6.84 o 
  -7   9   9        0.49       -4.65     11.83 o 
  -6   9   9       11.68       11.93      8.41 o 
  -5   9   9      163.52      169.11     12.07 o 
  -4   9   9       71.60       82.22      9.31 o 
  -3   9   9        0.33        4.37      7.56 o 
  -2   9   9       42.57       30.89     11.83 o 
  -1   9   9       39.45       47.13     12.88 o 
   0   9   9       36.39       38.41     13.43 o 
   1   9   9      108.90      109.33     10.06 o 
   2   9   9       10.43       11.93      7.68 o 
   3   9   9       64.06       74.87     12.11 o 
 -14   0  10       24.69       12.34     12.52 o 
 -13   0  10       37.22       53.16     12.94 o 
 -12   0  10       11.14       16.84      9.47 o 
 -11   0  10       45.46       42.90      9.59 o 
 -10   0  10      111.54      105.33      7.91 o 
  -9   0  10     1580.80     1559.32     53.85 o 
  -8   0  10     5202.97     5054.98    102.91 o 
  -7   0  10     2739.41     2662.42     73.04 o 
  -6   0  10      381.62      414.63      8.97 o 
  -5   0  10     1307.53     1348.61     20.04 o 
  -4   0  10      113.84      109.71      4.71 o 
  -3   0  10       26.73       20.55      3.24 o 
  -2   0  10      419.63      448.59     13.23 o 
  -1   0  10      360.22      365.14     15.82 o 
   0   0  10     4954.99     5195.87     76.39 o 
   1   0  10      401.40      407.64     11.38 o 
   2   0  10     1170.16     1120.02     22.55 o 
   3   0  10      403.19      420.43     12.45 o 
   4   0  10      397.05      433.23     13.56 o 
   5   0  10       87.16       73.38      7.05 o 
   6   0  10      917.99      837.95     19.82 o 
   7   0  10       99.17       81.34     11.68 o 
   8   0  10      185.91      215.63     16.38 o 
   9   0  10       75.84       97.66     14.06 o 
  10   0  10      106.39      157.82     17.08 o 
 -14   1  10      540.45      562.62     18.93 o 
 -13   1  10       39.32       44.75     10.15 o 
 -12   1  10      169.42      181.93     10.93 o 
 -11   1  10      447.36      433.02     11.32 o 
 -10   1  10      164.11      153.78      7.46 o 
  -9   1  10       41.11       41.89      3.91 o 
  -8   1  10        4.37        6.53      3.23 o 
  -7   1  10      181.98      171.98      5.65 o 
  -6   1  10     2422.35     2268.43     23.90 o 
  -5   1  10       32.84       30.62      2.23 o 
  -4   1  10      574.08      598.55      7.69 o 
  -3   1  10      606.39      564.86      8.20 o 
  -2   1  10      170.49      163.53      4.17 o 
  -1   1  10     3290.92     3201.56     31.60 o 
   0   1  10      129.89      118.60      4.51 o 
   1   1  10      553.61      523.09      9.39 o 
   2   1  10     1033.27      992.74     17.90 o 
   3   1  10      545.99      550.12     10.10 o 
   4   1  10       57.87       67.91      4.61 o 
   5   1  10      289.40      312.14      7.96 o 
   6   1  10       37.69       37.00      5.45 o 
   7   1  10       53.30       58.70      6.03 o 
   8   1  10       17.73       22.85      7.43 o 
   9   1  10      266.03      311.38     14.01 o 
  10   1  10      178.97      204.61     13.47 o 
 -14   2  10       18.24       13.51     11.42 o 
 -13   2  10      432.14      448.72     15.95 o 
 -12   2  10       73.67       71.86      6.65 o 
 -11   2  10      270.77      270.85      9.65 o 
 -10   2  10      238.97      225.60     12.28 o 
  -9   2  10        0.01       -3.96      4.08 o 
  -8   2  10     1265.28     1203.09     17.09 o 
  -7   2  10     2260.07     2170.15     26.43 o 
  -6   2  10       66.02       78.30      3.65 o 
  -5   2  10      124.56      116.70      3.85 o 
  -4   2  10      184.83      176.54      3.95 o 
  -3   2  10       80.55       91.12      3.29 o 
  -2   2  10      943.56      900.55     11.60 o 
  -1   2  10        1.94       -0.12      2.07 o 
   0   2  10      577.15      543.46      8.18 o 
   1   2  10      484.03      439.13     10.14 o 
   2   2  10       27.98       34.40      3.69 o 
   3   2  10      397.35      368.99      8.29 o 
   4   2  10       74.40       76.23      4.77 o 
   5   2  10       92.77      104.71      6.63 o 
   6   2  10      282.50      275.81      9.34 o 
   7   2  10        0.02        1.11      5.24 o 
   8   2  10      167.45      185.06      9.23 o 
   9   2  10        0.61       11.76      7.78 o 
 -14   3  10      292.21      329.71     22.36 o 
 -13   3  10        9.78        3.05      6.46 o 
 -12   3  10      496.02      512.67     13.49 o 
 -11   3  10       21.24       17.47      5.57 o 
 -10   3  10      179.34      155.63      7.47 o 
  -9   3  10      791.20      734.95     20.95 o 
  -8   3  10       69.10       75.45      7.73 o 
  -7   3  10       68.25       75.73      4.22 o 
  -6   3  10      590.83      538.47      9.59 o 
  -5   3  10      418.17      448.99     12.66 o 
  -4   3  10      292.64      283.33      6.43 o 
  -3   3  10       78.36       74.68      3.65 o 
  -2   3  10      140.99      130.94      4.29 o 
  -1   3  10     2352.84     2330.32     24.68 o 
   0   3  10      227.72      221.19      5.33 o 
   1   3  10      147.92      128.74      4.31 o 
   2   3  10      283.65      277.94      6.08 o 
   3   3  10       55.57       66.09      4.76 o 
   4   3  10     1346.40     1294.45     21.49 o 
   5   3  10      396.29      393.15     12.31 o 
   6   3  10       19.78       24.37      5.34 o 
   7   3  10      353.88      347.78     10.88 o 
   8   3  10      123.71      124.91     10.35 o 
   9   3  10      122.07      118.70     10.43 o 
 -13   4  10      447.32      473.43     13.93 o 
 -12   4  10       46.78       44.54      6.88 o 
 -11   4  10       20.48       27.33      5.96 o 
 -10   4  10       73.64       77.85      6.18 o 
  -9   4  10       37.32       32.07      5.31 o 
  -8   4  10      276.17      247.98      8.41 o 
  -7   4  10       56.05       70.98      5.03 o 
  -6   4  10      287.38      282.59      6.97 o 
  -5   4  10      773.59      769.43     12.24 o 
  -4   4  10      143.30      154.37      7.46 o 
  -3   4  10      196.56      174.64      5.95 o 
  -2   4  10     1103.78     1033.10     13.35 o 
  -1   4  10      521.38      527.39      8.56 o 
   0   4  10       94.95       93.22      4.39 o 
   1   4  10        3.05        7.56      2.80 o 
   2   4  10      285.87      270.53      7.19 o 
   3   4  10      920.60      905.50     14.19 o 
   4   4  10        0.02       -4.75      4.75 o 
   5   4  10      385.54      361.20     10.59 o 
   6   4  10      514.85      501.85     17.49 o 
   7   4  10       71.25       62.64      8.45 o 
   8   4  10       39.98       43.55      8.75 o 
   9   4  10       60.96       71.38     15.18 o 
 -13   5  10        4.07       -6.21      8.33 o 
 -12   5  10      263.99      237.88     11.63 o 
 -11   5  10      271.54      270.74     10.15 o 
 -10   5  10       16.36       18.45      9.76 o 
  -9   5  10      312.72      333.82     11.91 o 
  -8   5  10      594.50      588.68     13.21 o 
  -7   5  10        3.92        2.18      4.31 o 
  -6   5  10       89.16       99.34      6.06 o 
  -5   5  10      347.20      344.09     10.83 o 
  -4   5  10       15.24       12.66      4.65 o 
  -3   5  10      126.66      115.06      5.48 o 
  -2   5  10      277.65      287.23      7.43 o 
  -1   5  10      375.21      367.90      7.25 o 
   0   5  10     1154.13     1106.90     14.48 o 
   1   5  10      166.21      170.18      5.28 o 
   2   5  10      154.63      170.21      6.22 o 
   3   5  10       12.37       14.92      4.80 o 
   4   5  10      191.50      201.00      7.09 o 
   5   5  10      341.60      348.92     13.16 o 
   6   5  10        8.46        7.81      7.00 o 
   7   5  10      109.27      129.54     12.43 o 
   8   5  10        0.04       -7.51      7.51 o 
 -12   6  10       41.27       36.20     12.40 o 
 -11   6  10        7.18        1.20      5.88 o 
 -10   6  10      242.87      261.37      9.87 o 
  -9   6  10       86.81       87.57     11.86 o 
  -8   6  10        1.29       -0.79      4.51 o 
  -7   6  10       69.05       68.79      5.86 o 
  -6   6  10      213.94      212.65     10.67 o 
  -5   6  10      907.87      826.14     20.02 o 
  -4   6  10        6.51        2.08      5.38 o 
  -3   6  10      348.49      327.73      8.77 o 
  -2   6  10     1375.43     1324.54     18.99 o 
  -1   6  10      487.38      465.80      9.69 o 
   0   6  10        1.35       -3.54      3.54 o 
   1   6  10      221.77      228.06     10.30 o 
   2   6  10      112.24       95.15      5.38 o 
   3   6  10       23.83       25.60      4.29 o 
   4   6  10       36.79       30.27      5.58 o 
   5   6  10      224.77      219.72     13.34 o 
   6   6  10      177.79      201.46     12.23 o 
   7   6  10       29.61       38.01      8.72 o 
 -11   7  10       65.30       91.09     13.43 o 
 -10   7  10       33.25       36.16      7.08 o 
  -9   7  10      281.13      274.68     10.50 o 
  -8   7  10       52.43       50.24      8.36 o 
  -7   7  10      187.50      202.52     18.95 o 
  -6   7  10      303.25      296.89     17.53 o 
  -5   7  10       14.86       17.26      6.86 o 
  -4   7  10      301.13      289.99     14.59 o 
  -3   7  10      285.41      260.62     13.58 o 
  -2   7  10       55.12       73.75      8.77 o 
  -1   7  10      366.74      349.44      8.97 o 
   0   7  10       36.17       38.85      5.44 o 
   1   7  10      406.08      398.53     10.86 o 
   2   7  10      407.80      385.43     10.93 o 
   3   7  10       43.20       45.64      6.00 o 
   4   7  10      404.02      425.28     12.49 o 
   5   7  10      571.59      605.99     15.10 o 
   6   7  10        1.36       -0.60     10.95 o 
  -8   8  10      362.97      395.56     16.14 o 
  -7   8  10      245.48      270.50     13.54 o 
  -6   8  10        8.18       14.14     12.51 o 
  -5   8  10      577.27      523.66     17.48 o 
  -4   8  10        2.87        4.70      6.92 o 
  -3   8  10       77.39       92.85      6.83 o 
  -2   8  10      300.24      325.95     10.48 o 
  -1   8  10       34.17       37.59     15.74 o 
   0   8  10       15.15       15.24      7.31 o 
   1   8  10      188.87      178.01     10.66 o 
   2   8  10        0.13       12.03     22.67 o 
   3   8  10        0.74       -3.88      7.05 o 
   4   8  10       85.05       69.37      9.57 o 
   5   8  10       81.34       81.97     14.87 o 
  -6   9  10      268.38      259.92     14.47 o 
  -5   9  10       37.77       42.38     10.23 o 
  -4   9  10        6.14        1.58      7.93 o 
  -3   9  10        3.09       -0.77      8.37 o 
  -2   9  10      136.18      160.66     18.34 o 
  -1   9  10      215.42      230.84     18.62 o 
   1   9  10      159.79      192.32     11.88 o 
   2   9  10      348.41      384.35     22.57 o 
 -14   1  11      218.00      214.87     15.37 o 
 -13   1  11       16.47       14.27      7.71 o 
 -12   1  11        0.22       -0.90      6.77 o 
 -11   1  11       31.95       52.61     11.30 o 
 -10   1  11      173.44      176.78      7.71 o 
  -9   1  11       11.86       15.00      3.60 o 
  -8   1  11       39.49       41.42      3.81 o 
  -7   1  11      251.93      256.43      5.76 o 
  -6   1  11       10.51       11.00      2.37 o 
  -5   1  11       36.80       42.97      2.89 o 
  -4   1  11      319.96      327.70      6.15 o 
  -3   1  11        0.51       -0.98      2.15 o 
  -2   1  11        0.28       -0.39      2.14 o 
  -1   1  11     1466.33     1426.48     18.87 o 
   0   1  11       36.84       37.95      3.44 o 
   1   1  11        9.05       10.98      3.24 o 
   2   1  11       34.83       41.88      3.96 o 
   3   1  11      170.42      159.10     10.70 o 
   4   1  11      151.51      153.05      6.30 o 
   5   1  11       83.14       84.46      5.36 o 
   6   1  11       24.11       29.18      7.55 o 
   7   1  11       76.19       80.23      6.89 o 
   8   1  11        5.70       -5.13      7.07 o 
   9   1  11       52.32       54.46      9.43 o 
 -14   2  11        0.35       -3.36      9.16 o 
 -13   2  11       13.85       10.47      8.37 o 
 -12   2  11      110.09      109.29      8.64 o 
 -11   2  11        9.45        3.85      5.08 o 
 -10   2  11      367.64      343.56     10.05 o 
  -9   2  11       82.54       77.97      5.73 o 
  -8   2  11        2.22       -2.38      3.23 o 
  -7   2  11      198.52      205.61      6.09 o 
  -6   2  11      411.69      421.25      7.28 o 
  -5   2  11      103.12       94.91      3.87 o 
  -4   2  11        1.24        2.19      2.40 o 
  -3   2  11      116.99      142.85      4.36 o 
  -2   2  11       96.66      103.27      4.02 o 
  -1   2  11       78.84       84.43      3.68 o 
   0   2  11        0.51        2.36      2.82 o 
   1   2  11        6.56        6.71      3.58 o 
   2   2  11        0.27       -3.32      3.32 o 
   3   2  11      202.79      215.07      6.82 o 
   4   2  11       21.44       29.07      4.31 o 
   5   2  11      148.53      122.49      7.25 o 
   6   2  11        0.78       -4.74      4.74 o 
   7   2  11        7.14        2.82      5.46 o 
   8   2  11       86.49       94.26      7.71 o 
   9   2  11       21.38       21.95     10.91 o 
 -14   3  11       33.00       33.34     15.06 o 
 -13   3  11        4.79        3.48      6.69 o 
 -12   3  11       37.83       38.83     10.98 o 
 -11   3  11       25.33       22.79      6.72 o 
 -10   3  11       51.10       60.54      7.79 o 
  -9   3  11      119.89      103.23      6.44 o 
  -8   3  11      108.40       96.70      8.61 o 
  -7   3  11      665.74      608.40     10.79 o 
  -6   3  11      611.59      598.98     10.36 o 
  -5   3  11        9.19        2.15      3.41 o 
  -4   3  11     1155.17     1161.62     14.44 o 
  -3   3  11       29.65       30.24      3.00 o 
  -2   3  11        5.54        8.82      2.76 o 
  -1   3  11      274.04      282.86      6.07 o 
   0   3  11      387.28      363.01      8.02 o 
   1   3  11      464.66      444.22     12.20 o 
   2   3  11     1133.18     1099.60     16.30 o 
   3   3  11      664.41      643.70     11.66 o 
   4   3  11        3.31       -4.52      4.52 o 
   5   3  11        7.26       10.69      5.02 o 
   6   3  11      193.81      178.00      8.62 o 
   7   3  11       47.51       51.47     14.73 o 
   8   3  11       31.47       33.86      8.58 o 
   9   3  11       15.61       -2.90     12.04 o 
 -13   4  11        6.61        8.66     12.32 o 
 -12   4  11        1.11       -5.18      5.80 o 
 -11   4  11        5.10       -4.72      5.24 o 
 -10   4  11      135.67      133.26      7.82 o 
  -9   4  11      646.65      590.86     13.26 o 
  -8   4  11       21.19       16.89      4.45 o 
  -7   4  11       74.22       70.15      5.19 o 
  -6   4  11      213.01      243.53      8.10 o 
  -5   4  11      106.41      113.28      6.14 o 
  -4   4  11       55.50       57.98      4.57 o 
  -3   4  11      158.87      157.13      5.04 o 
  -2   4  11        0.02       -2.14      2.79 o 
  -1   4  11      279.10      257.31      6.11 o 
   0   4  11       11.90       12.93      3.04 o 
   1   4  11       10.67       11.97      3.06 o 
   2   4  11        3.92       -2.26      4.21 o 
   3   4  11      160.19      152.32      7.50 o 
   4   4  11       15.92       14.24      5.16 o 
   5   4  11       13.89       10.96      5.33 o 
   6   4  11       15.35       17.06      5.87 o 
   7   4  11       34.37       24.74      8.00 o 
   8   4  11       95.21       89.15      9.89 o 
 -13   5  11        1.93      -11.86     11.86 o 
 -12   5  11       30.95       40.39     11.50 o 
 -11   5  11      114.84      140.47     22.38 o 
 -10   5  11       45.94       49.19      6.26 o 
  -9   5  11        0.37       -1.27      4.82 o 
  -8   5  11       20.90       30.77      4.92 o 
  -7   5  11        0.97       11.41      5.85 o 
  -6   5  11        2.86        5.37      5.44 o 
  -5   5  11        5.82        5.89      3.99 o 
  -4   5  11       28.80       26.87      4.44 o 
  -3   5  11       12.52       13.13      3.58 o 
  -2   5  11      230.17      237.71      6.97 o 
  -1   5  11        9.20        3.32      3.07 o 
   0   5  11      188.56      173.83      5.56 o 
   1   5  11       18.21       17.79      5.15 o 
   2   5  11        0.17       -3.51      3.51 o 
   3   5  11       23.59       27.71      5.28 o 
   4   5  11       83.82       97.29      6.86 o 
   5   5  11       21.68       19.03      7.07 o 
   6   5  11       28.97       36.53      7.95 o 
   7   5  11       12.67       16.97      8.53 o 
 -12   6  11       20.08       39.31     11.71 o 
 -11   6  11        0.95       -5.74      5.74 o 
 -10   6  11        5.81       12.36      6.04 o 
  -9   6  11        0.04        6.03      7.38 o 
  -8   6  11       10.75        6.34      6.68 o 
  -7   6  11      115.57      120.79      9.28 o 
  -6   6  11        0.69        5.22      9.34 o 
  -5   6  11       18.00       15.59      6.14 o 
  -4   6  11        0.60       -0.59      4.23 o 
  -3   6  11      427.17      430.37     11.46 o 
  -2   6  11      109.82      116.34      5.91 o 
  -1   6  11       29.29       19.03      4.05 o 
   0   6  11       26.14       30.29      4.47 o 
   1   6  11      420.48      376.33      9.01 o 
   2   6  11        3.10        4.55      3.85 o 
   3   6  11        6.61        5.15      5.15 o 
   4   6  11      100.85      109.08      9.31 o 
   5   6  11        1.91        0.02      8.52 o 
   6   6  11       98.34      105.26     10.28 o 
 -10   7  11       32.26       37.54     10.44 o 
  -9   7  11        4.02        4.39      8.11 o 
  -8   7  11      213.89      222.93     18.77 o 
  -7   7  11      158.80      161.08     10.74 o 
  -6   7  11        0.84       -1.64      7.65 o 
  -5   7  11        0.63       -5.65      6.06 o 
  -4   7  11       46.51       27.77      6.99 o 
  -3   7  11      395.65      388.60     10.98 o 
  -2   7  11       25.96       29.46      4.79 o 
  -1   7  11       14.85        9.37      4.46 o 
   0   7  11      243.94      230.42      9.32 o 
   1   7  11       31.03       28.99      5.49 o 
   2   7  11       64.41       57.14     21.44 o 
   3   7  11       10.61        0.11      6.82 o 
   4   7  11        0.72       -0.70     10.05 o 
   5   7  11       15.17       29.90      8.78 o 
  -8   8  11        0.13        2.46      8.73 o 
  -7   8  11        0.06        3.54      7.84 o 
  -6   8  11        1.08       -7.23      7.23 o 
  -5   8  11       24.63       12.06      8.13 o 
  -4   8  11      230.26      232.03     13.22 o 
  -3   8  11      127.46      123.97      7.93 o 
  -2   8  11        6.16       15.81     14.12 o 
  -1   8  11       54.33       61.29      6.88 o 
   0   8  11       21.80       17.08     10.89 o 
   1   8  11       90.18      100.17     17.18 o 
   2   8  11      169.56      191.46     11.59 o 
   3   8  11      111.34      137.59     11.28 o 
  -6   9  11        1.00       -9.35     10.77 o 
  -5   9  11        2.89        0.85      8.54 o 
  -4   9  11        0.10        5.52      6.74 o 
  -3   9  11      305.07      304.80     14.32 o 
  -2   9  11        3.03        1.60     13.09 o 
  -1   9  11       48.53       54.85     14.06 o 
   0   9  11       49.00       36.85      9.22 o 
   1   9  11       69.33       77.78      9.96 o 
 -14   0  12       35.52       30.74     14.24 o 
 -13   0  12      238.20      268.88     18.59 o 
 -12   0  12       15.08       27.33     10.80 o 
 -11   0  12        9.39        0.39      8.93 o 
 -10   0  12      299.44      320.42     17.41 o 
  -9   0  12       70.43       85.29      6.99 o 
  -8   0  12      237.23      245.28      7.88 o 
  -7   0  12      383.56      399.56      9.40 o 
  -6   0  12       72.72       79.43      4.96 o 
  -5   0  12      596.79      578.78     11.21 o 
  -4   0  12       30.25       40.64      5.05 o 
  -3   0  12      108.01      102.45      9.56 o 
  -2   0  12       67.98       91.80      6.61 o 
  -1   0  12      524.23      457.32     12.66 o 
   0   0  12     2263.55     2208.01     38.26 o 
   1   0  12       59.52       57.98      6.32 o 
   2   0  12       22.55       19.26     10.70 o 
   3   0  12     1016.95     1029.36     22.46 o 
   4   0  12     2618.64     2466.44     63.60 o 
   5   0  12      146.54      150.94      9.57 o 
   6   0  12      112.82       99.67      8.71 o 
   7   0  12        1.14        1.39     10.38 o 
   8   0  12       60.98       75.94     13.61 o 
   9   0  12       33.07       16.62     12.52 o 
 -14   1  12      242.68      259.05     14.07 o 
 -13   1  12        8.06       14.61      7.83 o 
 -12   1  12      524.83      511.97     15.64 o 
 -11   1  12       74.54       76.60      6.35 o 
 -10   1  12       90.04       90.09      6.10 o 
  -9   1  12       28.10       25.95      4.24 o 
  -8   1  12     1190.26     1142.35     16.54 o 
  -7   1  12     2695.12     2559.19     25.14 o 
  -6   1  12     1278.58     1224.46     13.67 o 
  -5   1  12      336.61      327.35      6.43 o 
  -4   1  12     1752.74     1692.03     19.12 o 
  -3   1  12      899.93      860.63     13.16 o 
  -2   1  12      183.64      198.55      9.03 o 
  -1   1  12       78.37       74.45      4.16 o 
   0   1  12        3.75        1.29      3.12 o 
   1   1  12      251.00      258.40      6.96 o 
   2   1  12      700.02      659.11     11.77 o 
   3   1  12      510.97      526.15     10.47 o 
   4   1  12      316.76      329.70      8.60 o 
   5   1  12        3.03       -1.01      4.35 o 
   6   1  12      169.62      167.33      8.41 o 
   7   1  12       66.05       83.73      8.16 o 
   8   1  12        2.14        3.86      7.95 o 
   9   1  12      169.51      224.29     19.91 o 
 -14   2  12      108.17      115.59     11.23 o 
 -13   2  12      273.48      307.23     44.14 o 
 -12   2  12       15.31       22.42      7.01 o 
 -11   2  12      672.58      628.84     14.25 o 
 -10   2  12      335.80      337.46     10.18 o 
  -9   2  12       56.48       52.67      5.25 o 
  -8   2  12      648.35      623.70     11.16 o 
  -7   2  12      211.36      205.09     10.23 o 
  -6   2  12      138.88      148.78      4.84 o 
  -5   2  12      330.03      307.57      6.38 o 
  -4   2  12       88.59      114.35      4.31 o 
  -3   2  12      646.32      653.58      9.68 o 
  -2   2  12        0.42       -2.79      2.79 o 
  -1   2  12      500.37      467.29      9.19 o 
   0   2  12     2369.69     2232.92     27.45 o 
   1   2  12     1289.39     1231.85     17.71 o 
   2   2  12      311.23      304.88     11.32 o 
   3   2  12      430.83      415.93     13.36 o 
   4   2  12        5.94       10.68      5.34 o 
   5   2  12       80.13       83.71      6.70 o 
   6   2  12      181.57      176.88      8.73 o 
   7   2  12        1.50       -3.42      6.16 o 
   8   2  12        0.18        3.94      6.57 o 
 -13   3  12       23.64       19.89      7.60 o 
 -12   3  12      158.86      148.28      9.01 o 
 -11   3  12       15.80       25.01      5.68 o 
 -10   3  12      240.80      241.40      9.24 o 
  -9   3  12       71.47       78.95      5.91 o 
  -8   3  12      169.22      158.34      6.93 o 
  -7   3  12      111.60      109.42      6.40 o 
  -6   3  12     1399.86     1303.53     21.28 o 
  -5   3  12      870.02      873.90     13.73 o 
  -4   3  12       68.25       71.78      3.76 o 
  -3   3  12       45.54       50.84      3.51 o 
  -2   3  12       95.24       96.90      4.30 o 
  -1   3  12      413.33      389.47      8.43 o 
   0   3  12       53.30       47.24      4.20 o 
   1   3  12       43.96       47.74      4.85 o 
   2   3  12        3.93        8.16      4.18 o 
   3   3  12      387.14      393.24      9.21 o 
   4   3  12       96.89       96.52      6.82 o 
   5   3  12       37.13       31.27      5.92 o 
   6   3  12      471.69      453.72     12.58 o 
   7   3  12      160.81      162.81     10.93 o 
   8   3  12        6.54       14.54     11.89 o 
 -13   4  12      249.57      253.88     14.07 o 
 -12   4  12        6.69       -0.02      6.13 o 
 -11   4  12      471.05      470.17     12.92 o 
 -10   4  12       92.11      112.37      7.50 o 
  -9   4  12       30.06       28.57      6.80 o 
  -8   4  12       45.20       50.32      8.96 o 
  -7   4  12       37.71       43.37      6.65 o 
  -6   4  12      161.97      167.52      7.14 o 
  -5   4  12      975.74      951.80     18.59 o 
  -4   4  12      528.01      516.17     10.04 o 
  -3   4  12       42.59       44.54      4.16 o 
  -2   4  12       36.00       38.14      3.58 o 
  -1   4  12      112.95      119.57      5.01 o 
   0   4  12      120.41      121.86      5.80 o 
   1   4  12       17.60       11.93      4.02 o 
   2   4  12      251.02      257.64      8.78 o 
   3   4  12      216.76      222.91      9.86 o 
   4   4  12        2.85        1.42      5.06 o 
   5   4  12      362.44      382.53     11.51 o 
   6   4  12      216.66      227.92     10.12 o 
   7   4  12        0.35       -4.13      8.10 o 
 -12   5  12      471.11      438.21     16.23 o 
 -11   5  12      177.29      196.85     12.70 o 
 -10   5  12      390.68      374.45     14.83 o 
  -9   5  12      934.43      888.14     22.16 o 
  -8   5  12      170.56      175.37     10.72 o 
  -7   5  12       86.55       98.34      9.25 o 
  -6   5  12      204.73      208.39     10.39 o 
  -5   5  12        0.12       -2.73      5.51 o 
  -4   5  12      457.57      467.76      9.82 o 
  -3   5  12      213.44      190.36      6.56 o 
  -2   5  12     1295.05     1245.03     18.16 o 
  -1   5  12     1391.28     1368.17     17.25 o 
   0   5  12      299.63      292.61     10.46 o 
   1   5  12      130.12      137.59      6.26 o 
   2   5  12      194.71      194.31      8.48 o 
   3   5  12        0.54       -4.93      4.93 o 
   4   5  12        2.60       -2.77      5.21 o 
   5   5  12        0.02       -4.58      7.01 o 
   6   5  12       71.96       74.35      9.56 o 
 -11   6  12      217.24      208.43     13.49 o 
 -10   6  12       71.94       79.57      9.85 o 
  -9   6  12        0.29       -3.48      6.82 o 
  -8   6  12       74.76       71.91      8.58 o 
  -7   6  12       15.28       12.10     13.31 o 
  -6   6  12      221.82      238.02     11.32 o 
  -5   6  12      225.19      249.99     15.66 o 
  -4   6  12        1.03       -0.37      3.90 o 
  -3   6  12      197.91      186.55      7.03 o 
  -2   6  12        4.41       -3.99      4.07 o 
  -1   6  12      173.03      174.87      7.78 o 
   0   6  12      119.46      132.43      9.27 o 
   1   6  12       45.71       30.17      5.53 o 
   2   6  12       50.62       50.80      8.18 o 
   3   6  12      379.52      411.11     14.19 o 
   4   6  12        8.98        5.49      7.06 o 
   5   6  12       33.02       25.28      8.07 o 
  -9   7  12       76.89       75.32     10.04 o 
  -8   7  12       58.21       76.25      9.36 o 
  -7   7  12      108.59      111.34     13.24 o 
  -6   7  12      274.27      276.61     13.08 o 
  -5   7  12        9.15        9.07      6.73 o 
  -4   7  12       99.37       98.30      7.06 o 
  -3   7  12        4.96       -1.15      5.83 o 
  -2   7  12      355.93      383.49      9.66 o 
  -1   7  12      125.40      151.54      8.15 o 
   0   7  12      111.77      108.51      9.05 o 
   1   7  12       35.85       40.59      6.25 o 
   2   7  12       28.91       14.84     10.50 o 
   3   7  12       82.50       95.82      9.45 o 
   4   7  12       75.87      102.37     12.37 o 
   5   7  12       61.29       66.53     13.91 o 
  -8   8  12       12.06       -2.93     12.91 o 
  -7   8  12       39.30       19.26     12.40 o 
  -6   8  12      259.41      279.18     14.24 o 
  -5   8  12      379.79      364.97     15.05 o 
  -4   8  12       64.22       75.32      7.45 o 
  -3   8  12      274.39      267.88     15.11 o 
  -2   8  12       62.60       78.01      9.33 o 
  -1   8  12      116.85      127.56      8.29 o 
   0   8  12      156.26      152.87     10.61 o 
   1   8  12       52.88       56.88      8.76 o 
   2   8  12       69.51       81.97     14.24 o 
  -5   9  12        0.19       -3.11     12.16 o 
  -4   9  12      114.98      110.93     17.38 o 
  -3   9  12       15.98       48.22     11.62 o 
  -2   9  12      114.71      135.62     17.38 o 
  -1   9  12       18.85       14.81     13.09 o 
 -14   1  13        2.01        6.26     10.42 o 
 -13   1  13        0.69       -3.05      7.71 o 
 -12   1  13       76.44       77.11      8.51 o 
 -11   1  13       52.59       66.51      6.43 o 
 -10   1  13       60.63       61.24      5.73 o 
  -9   1  13       70.44       69.81      4.83 o 
  -8   1  13        2.24        1.09      3.50 o 
  -7   1  13       23.26       20.01      3.28 o 
  -6   1  13      517.24      518.00      8.62 o 
  -5   1  13      110.03      123.90      5.39 o 
  -4   1  13      134.68      131.43      5.32 o 
  -3   1  13        3.26       -1.52      2.98 o 
  -2   1  13       30.62       32.52      3.87 o 
  -1   1  13      165.13      162.91      5.68 o 
   0   1  13        6.43        5.17      3.46 o 
   1   1  13       66.50       76.13      4.85 o 
   2   1  13        1.50        0.28      3.81 o 
   3   1  13      728.32      702.90     18.09 o 
   4   1  13        0.10       -4.18      4.18 o 
   5   1  13        9.43       -1.03      5.22 o 
   6   1  13      133.90      131.26     13.19 o 
   7   1  13       40.06       50.68      7.29 o 
   8   1  13       11.53       12.35     11.65 o 
 -14   2  13       17.65        6.31     13.37 o 
 -13   2  13       44.33       58.75      9.77 o 
 -12   2  13       33.04       36.83      6.48 o 
 -11   2  13       45.30       53.30      8.47 o 
 -10   2  13       33.93       39.09      5.69 o 
  -9   2  13      105.40      118.54      8.69 o 
  -8   2  13        4.47        4.76      4.28 o 
  -7   2  13      223.64      208.80      6.59 o 
  -6   2  13      350.71      325.83      7.13 o 
  -5   2  13      490.46      503.55      8.53 o 
  -4   2  13        5.69        1.51      5.25 o 
  -3   2  13       35.40       38.57      3.81 o 
  -2   2  13      101.69      110.06      5.28 o 
  -1   2  13      393.69      388.72      8.58 o 
   0   2  13      818.12      760.78     12.78 o 
   1   2  13      689.75      676.92     12.10 o 
   2   2  13      210.97      206.39      7.10 o 
   3   2  13        6.51        2.44      4.09 o 
   4   2  13       15.31       10.11      4.64 o 
   5   2  13      158.56      158.47      8.47 o 
   6   2  13      171.43      166.80      9.26 o 
   7   2  13        4.85       -0.11      6.56 o 
   8   2  13       50.22       60.52     14.12 o 
 -13   3  13        8.93        7.56      7.81 o 
 -12   3  13        5.91        3.80      6.10 o 
 -11   3  13        1.46       -2.15      7.32 o 
 -10   3  13       33.87       37.95      7.26 o 
  -9   3  13       10.41       13.06      5.96 o 
  -8   3  13      158.93      157.35      9.51 o 
  -7   3  13       73.71       84.42      6.90 o 
  -6   3  13      393.76      429.01      9.27 o 
  -5   3  13        4.30       -2.36      3.27 o 
  -4   3  13       30.29       40.14      3.49 o 
  -3   3  13       32.23       29.14      3.77 o 
  -2   3  13      112.21      110.97      5.37 o 
  -1   3  13      630.46      570.90     10.71 o 
   0   3  13      443.58      480.95     10.24 o 
   1   3  13      544.58      557.00     10.86 o 
   2   3  13       11.83        9.25      4.17 o 
   3   3  13       25.02       16.90      4.44 o 
   4   3  13        7.00        4.83      5.25 o 
   5   3  13       85.08       87.98      7.30 o 
   6   3  13       91.92      100.61      8.09 o 
   7   3  13       53.10       65.73     12.35 o 
 -13   4  13       71.52       94.49     14.96 o 
 -12   4  13        7.16        3.16      8.22 o 
 -11   4  13       26.54       32.40      8.70 o 
 -10   4  13      118.97      136.62     11.01 o 
  -9   4  13        0.02        5.02      7.01 o 
  -8   4  13       56.02       48.64      7.20 o 
  -7   4  13        0.93       -6.32      6.32 o 
  -6   4  13      184.83      165.20      6.37 o 
  -5   4  13      655.39      627.92     11.60 o 
  -4   4  13       20.54       23.50      4.02 o 
  -3   4  13        1.83        0.10      3.56 o 
  -2   4  13      829.66      797.71     13.89 o 
  -1   4  13      469.90      477.09      9.99 o 
   0   4  13      618.11      580.99     15.44 o 
   1   4  13        0.42       -1.68      3.77 o 
   2   4  13        1.61       -4.04      4.04 o 
   3   4  13        5.69        2.79      6.58 o 
   4   4  13        3.63       -5.25      5.25 o 
   5   4  13        1.35       -2.82      5.63 o 
   6   4  13      149.88      183.00     10.32 o 
 -12   5  13       34.37       30.28      9.80 o 
 -11   5  13       50.34       55.04      9.50 o 
 -10   5  13        2.17        1.43      7.65 o 
  -9   5  13       47.73       38.99      8.11 o 
  -8   5  13      267.21      288.07     12.82 o 
  -7   5  13       44.14       35.18      6.72 o 
  -6   5  13        1.48       -0.50      6.05 o 
  -5   5  13       10.20       16.89      4.28 o 
  -4   5  13        6.54       -3.30      3.83 o 
  -3   5  13        1.61       -2.21      3.80 o 
  -2   5  13       43.06       54.72      4.69 o 
  -1   5  13       23.48       26.45      4.34 o 
   0   5  13       40.61       42.90      4.74 o 
   1   5  13        0.75       -0.41      4.02 o 
   2   5  13      270.91      260.12      9.78 o 
   3   5  13       93.64      110.91      8.09 o 
   4   5  13       68.39       77.66      7.47 o 
   5   5  13       33.08       35.88      8.98 o 
   6   5  13       21.60       21.51     12.07 o 
 -11   6  13       74.21       81.04     15.24 o 
 -10   6  13       64.84       73.82     14.18 o 
  -9   6  13        8.01        2.91      7.64 o 
  -8   6  13       62.00       65.93     14.80 o 
  -7   6  13       47.26       56.33      8.90 o 
  -6   6  13       23.76       29.21      7.17 o 
  -5   6  13        3.10       -0.77      5.26 o 
  -4   6  13      112.38      101.84      6.00 o 
  -3   6  13       38.86       35.07      5.44 o 
  -2   6  13        0.22       -2.70      5.74 o 
  -1   6  13        0.89        3.38      4.58 o 
   0   6  13       41.64       53.21     16.25 o 
   1   6  13       37.31       34.45      5.88 o 
   2   6  13        7.26        4.71      5.50 o 
   3   6  13        0.48       -5.88      5.88 o 
   4   6  13       36.45       53.45      8.91 o 
   5   6  13        0.76       -1.51     10.98 o 
  -9   7  13       33.23       18.43      8.51 o 
  -8   7  13      198.13      196.46     12.47 o 
  -7   7  13       38.28       37.73      8.45 o 
  -6   7  13        3.69       -7.62      7.62 o 
  -5   7  13        0.12       -5.48      5.48 o 
  -4   7  13       27.11       31.09      6.43 o 
  -3   7  13       10.09        8.84      7.87 o 
  -2   7  13       53.60       57.57      5.60 o 
  -1   7  13      101.58       97.71      7.46 o 
   0   7  13      194.56      209.48     11.84 o 
   1   7  13       17.75       11.88     13.02 o 
   2   7  13       47.00       53.92     12.91 o 
   3   7  13       56.07       80.86     14.45 o 
   4   7  13        4.25      -10.98     10.98 o 
  -7   8  13      310.33      322.85     29.01 o 
  -6   8  13       56.54       61.46     14.45 o 
  -5   8  13        9.29        2.88      6.47 o 
  -4   8  13       10.58        4.00      6.50 o 
  -3   8  13       47.73       22.30      7.26 o 
  -2   8  13      103.60      119.15     10.61 o 
  -1   8  13        3.51       -6.15      6.15 o 
   0   8  13      206.28      205.10     17.47 o 
   1   8  13      306.43      281.46     19.85 o 
 -14   0  14       78.23       59.26     13.67 o 
 -13   0  14      185.52      172.37     16.56 o 
 -12   0  14       57.11       58.50     12.10 o 
 -11   0  14      496.50      513.14     21.96 o 
 -10   0  14        4.64        6.45      5.79 o 
  -9   0  14       20.10       28.98      8.16 o 
  -8   0  14        4.36       -4.65      4.65 o 
  -7   0  14        5.47        9.16      9.70 o 
  -6   0  14     1113.15     1047.74     22.23 o 
  -5   0  14      604.84      584.00     15.16 o 
  -4   0  14       70.61       83.49      6.66 o 
  -3   0  14      554.38      498.31     13.76 o 
  -2   0  14      587.75      569.20     30.13 o 
  -1   0  14       15.24       17.49      5.48 o 
   0   0  14       34.84       37.67      5.98 o 
   1   0  14      255.88      237.66     10.28 o 
   2   0  14      105.52       89.28      7.70 o 
   3   0  14       73.27       84.83      8.11 o 
   4   0  14      512.69      504.21     30.20 o 
   5   0  14      206.82      213.21     11.45 o 
   6   0  14        2.75       -3.53     10.20 o 
   7   0  14      673.24      754.00     30.50 o 
 -14   1  14        8.17        1.31     13.44 o 
 -13   1  14      184.85      175.37     12.79 o 
 -12   1  14      359.55      354.33     14.10 o 
 -11   1  14        1.70       -6.60      6.60 o 
 -10   1  14        6.11        4.77      4.84 o 
  -9   1  14      181.98      188.41      7.07 o 
  -8   1  14        0.99        2.39      4.34 o 
  -7   1  14        2.36        2.64      3.43 o 
  -6   1  14      464.35      441.61      9.22 o 
  -5   1  14     1204.40     1188.19     18.61 o 
  -4   1  14      467.11      433.53      9.05 o 
  -3   1  14       39.36       40.00      4.04 o 
  -2   1  14      689.13      645.90     11.44 o 
  -1   1  14       14.72       13.09      3.77 o 
   0   1  14      917.93      808.89     13.53 o 
   1   1  14     1090.83      991.73     15.69 o 
   2   1  14      279.24      277.38      8.02 o 
   3   1  14        6.06        1.39      4.25 o 
   4   1  14      176.27      162.92      7.27 o 
   5   1  14       86.89       74.72      6.17 o 
   6   1  14      192.88      226.74     10.18 o 
   7   1  14        2.33       -4.89      8.43 o 
 -13   2  14        4.46       -5.76     12.67 o 
 -12   2  14      373.60      366.80     19.51 o 
 -11   2  14      382.93      347.95     13.15 o 
 -10   2  14        1.74       -1.31      6.34 o 
  -9   2  14      132.96      146.82      9.50 o 
  -8   2  14      298.46      310.58     11.21 o 
  -7   2  14      330.64      305.71      9.25 o 
  -6   2  14       65.40       62.63      6.83 o 
  -5   2  14      935.28      884.87     14.12 o 
  -4   2  14      614.46      608.45     18.05 o 
  -3   2  14      435.26      410.62      8.91 o 
  -2   2  14      111.37      121.39      5.58 o 
  -1   2  14      264.97      253.20      7.28 o 
   0   2  14      553.35      541.19     10.67 o 
   1   2  14       29.23       35.34      4.50 o 
   2   2  14      133.79      141.21      6.51 o 
   3   2  14      457.08      439.23     13.09 o 
   4   2  14      238.55      233.64      8.18 o 
   5   2  14      235.99      256.26     10.38 o 
   6   2  14        0.15        1.81      6.41 o 
   7   2  14      273.29      255.41     14.16 o 
 -13   3  14       80.72       83.82     10.58 o 
 -12   3  14      333.91      364.78     15.55 o 
 -11   3  14        2.10       -6.49      8.39 o 
 -10   3  14      351.28      376.30     13.95 o 
  -9   3  14      149.46      139.11     10.04 o 
  -8   3  14        6.83        9.20      8.63 o 
  -7   3  14      245.30      225.07      7.24 o 
  -6   3  14       15.50       21.27      4.49 o 
  -5   3  14       89.60      117.03      6.68 o 
  -4   3  14      757.05      749.68     12.73 o 
  -3   3  14      100.38      102.39      5.49 o 
  -2   3  14      149.83      158.44      6.20 o 
  -1   3  14        0.59       -2.91      3.70 o 
   0   3  14       71.98       83.62      5.27 o 
   1   3  14       52.23       51.65      4.97 o 
   2   3  14      287.98      303.06      9.51 o 
   3   3  14      158.19      153.71      8.36 o 
   4   3  14        6.05        5.39      5.73 o 
   5   3  14       34.94       21.22      6.81 o 
   6   3  14      131.46      145.06      9.49 o 
   7   3  14       62.07       54.37     14.18 o 
 -12   4  14       36.67       59.78      9.91 o 
 -11   4  14      399.38      412.37     16.01 o 
 -10   4  14        4.72       -7.36      7.36 o 
  -9   4  14      143.94      166.52     10.50 o 
  -8   4  14      187.96      186.70     12.93 o 
  -7   4  14      179.67      160.74      7.99 o 
  -6   4  14      542.00      542.03     12.65 o 
  -5   4  14      753.01      742.65     15.30 o 
  -4   4  14       73.89       89.67      6.24 o 
  -3   4  14      398.34      403.73     10.90 o 
  -2   4  14       37.81       38.00      5.00 o 
  -1   4  14      170.64      164.46      7.96 o 
   0   4  14       11.01        1.41      4.00 o 
   1   4  14        0.37       -4.05      4.05 o 
   2   4  14      154.92      164.38      8.56 o 
   3   4  14       58.15       56.93      6.69 o 
   4   4  14      130.64      139.13      8.55 o 
   5   4  14        0.12        1.09      6.55 o 
   6   4  14        0.30        6.96     10.26 o 
 -11   5  14       47.47       57.15      9.87 o 
 -10   5  14      776.15      836.50     23.06 o 
  -9   5  14      189.50      198.02     11.87 o 
  -8   5  14      216.10      219.76     11.92 o 
  -7   5  14       19.14       17.98      6.78 o 
  -6   5  14        2.88        6.22      5.27 o 
  -5   5  14      234.59      256.73      8.07 o 
  -4   5  14       30.64       37.07      5.34 o 
  -3   5  14      296.29      282.65      9.47 o 
  -2   5  14      196.21      199.30      8.40 o 
  -1   5  14        8.56        2.88      4.97 o 
   0   5  14      317.68      313.06      8.84 o 
   1   5  14      278.09      297.41     10.29 o 
   2   5  14       26.82       18.03      5.87 o 
   3   5  14      285.14      298.54     10.97 o 
   4   5  14      255.30      265.96     17.03 o 
   5   5  14       10.67       24.77     11.68 o 
 -10   6  14       17.85       25.11      8.80 o 
  -9   6  14      274.72      260.52     14.00 o 
  -8   6  14       79.10       75.73      9.31 o 
  -7   6  14        0.87       -0.57      8.95 o 
  -6   6  14      418.91      435.48     12.19 o 
  -5   6  14      271.90      286.90     10.45 o 
  -4   6  14       33.25       41.65      5.04 o 
  -3   6  14       84.16       99.25     10.86 o 
  -2   6  14        6.20        1.88      5.48 o 
  -1   6  14      344.69      344.31     10.93 o 
   0   6  14       54.18       69.94      8.63 o 
   1   6  14       70.13       70.12      8.71 o 
   2   6  14      291.24      306.72     11.22 o 
   3   6  14       47.26       55.43      7.52 o 
   4   6  14        0.05        0.12     11.04 o 
  -9   7  14       17.70       43.08     15.57 o 
  -8   7  14       16.37       17.90     17.05 o 
  -7   7  14       45.15       58.31      9.34 o 
  -6   7  14       13.34       20.30      6.50 o 
  -5   7  14      193.19      202.00     10.03 o 
  -4   7  14       72.58       74.97      9.83 o 
  -3   7  14      129.99      145.36      8.46 o 
  -2   7  14       24.41       29.94      6.22 o 
  -1   7  14       21.53       19.73      8.03 o 
   0   7  14       35.94       39.08     16.70 o 
   1   7  14       52.92       66.33     20.89 o 
   2   7  14       10.55       23.08     12.91 o 
  -6   8  14      187.10      195.70     13.45 o 
  -5   8  14      122.65      140.71      9.45 o 
  -4   8  14       37.99       52.16      7.74 o 
  -3   8  14      121.91      129.34      9.05 o 
  -2   8  14       24.73       32.80     12.19 o 
  -1   8  14      129.16      147.47     11.65 o 
   0   8  14      193.43      201.30     19.07 o 
 -13   1  15      124.96      148.86     15.96 o 
 -11   1  15      142.41      164.10     15.90 o 
 -10   1  15       60.21       61.77      7.55 o 
  -9   1  15        1.40       -4.18      7.35 o 
  -8   1  15       16.14       23.08      4.88 o 
  -7   1  15      120.59      120.36      5.88 o 
  -6   1  15       45.24       56.90      5.05 o 
  -5   1  15      194.84      189.34      6.56 o 
  -4   1  15        0.14       -2.28      3.51 o 
  -3   1  15        0.01       -2.24      3.67 o 
  -2   1  15      223.11      219.29      6.99 o 
  -1   1  15       62.21       70.12      4.98 o 
   0   1  15        0.21       -0.75      3.77 o 
   1   1  15       21.68       24.65      5.08 o 
   2   1  15      161.19      151.67      6.83 o 
   3   1  15       73.75       84.98      6.11 o 
   4   1  15       10.18        3.61      4.91 o 
   5   1  15       22.32       18.26      6.82 o 
   6   1  15        1.13       -4.60      6.67 o 
 -13   2  15        7.83       -3.11     12.22 o 
 -12   2  15        3.10       -1.40      7.95 o 
 -11   2  15        0.14       -0.83      6.99 o 
 -10   2  15      219.78      219.41     11.22 o 
  -9   2  15       48.32       53.39      7.46 o 
  -8   2  15       18.34       24.92      6.66 o 
  -7   2  15        3.92        1.68      4.32 o 
  -6   2  15       87.86       87.45      6.23 o 
  -5   2  15      387.27      385.81      8.85 o 
  -4   2  15      157.33      133.76      5.98 o 
  -3   2  15      116.40      114.79      5.78 o 
  -2   2  15      440.65      414.26      9.35 o 
  -1   2  15       37.51       34.82      5.68 o 
   0   2  15      379.37      352.79      8.92 o 
   1   2  15       11.03        7.30      5.06 o 
   2   2  15      120.02      120.31      6.56 o 
   3   2  15      271.34      274.95     14.68 o 
   4   2  15        9.23       12.39      6.14 o 
   5   2  15        0.26       -2.60      6.49 o 
   6   2  15       59.28       66.65      8.44 o 
 -13   3  15       54.84       68.07     24.06 o 
 -12   3  15      180.07      212.61     13.06 o 
 -11   3  15      100.95      116.19      9.82 o 
 -10   3  15       15.15        9.68      7.23 o 
  -9   3  15        4.77        8.20      6.56 o 
  -8   3  15       16.44       13.64      6.92 o 
  -7   3  15       77.72       69.27      6.24 o 
  -6   3  15       68.02       62.93      9.47 o 
  -5   3  15       21.22       27.66      6.71 o 
  -4   3  15      222.01      215.07      7.07 o 
  -3   3  15       96.20      115.81      7.41 o 
  -2   3  15       71.01       78.00      5.84 o 
  -1   3  15       35.70       33.60      4.55 o 
   0   3  15      150.45      169.07      6.95 o 
   1   3  15        2.23       -4.08      5.71 o 
   2   3  15       42.15       60.17     10.94 o 
   3   3  15        8.11        8.72     16.29 o 
   4   3  15        2.92       -2.68      5.92 o 
   5   3  15        1.26       -4.72      6.54 o 
   6   3  15       12.86       11.30      9.12 o 
 -12   4  15        0.58        2.42      8.94 o 
 -11   4  15       48.25       66.22      9.96 o 
 -10   4  15        0.10       -9.81      9.81 o 
  -9   4  15        9.03       19.01      7.52 o 
  -8   4  15        1.92       -2.95      6.09 o 
  -7   4  15       36.62       36.12     12.91 o 
  -6   4  15       30.28       28.16      5.31 o 
  -5   4  15        1.02       -2.13      4.67 o 
  -4   4  15       69.27       76.15      6.33 o 
  -3   4  15      143.64      125.50      8.07 o 
  -2   4  15      339.39      320.11     11.08 o 
  -1   4  15       15.74       10.25      4.32 o 
   0   4  15        0.53        0.64      4.27 o 
   1   4  15        9.48       11.94      5.32 o 
   2   4  15       12.62       17.48      9.22 o 
   3   4  15       10.57       15.01      6.36 o 
   4   4  15        4.22       15.84     11.54 o 
   5   4  15        1.20        7.90      7.04 o 
 -11   5  15        0.01       -9.24      9.24 o 
 -10   5  15       56.44       66.73      9.97 o 
  -9   5  15        0.31       -7.11      7.11 o 
  -8   5  15      160.17      163.47      9.29 o 
  -7   5  15       28.85       24.71      7.21 o 
  -6   5  15        3.24        3.88      6.17 o 
  -5   5  15        1.00       -4.53      4.53 o 
  -4   5  15       73.33       89.33      6.80 o 
  -3   5  15        2.45        2.50      5.00 o 
  -2   5  15       45.03       48.42      6.49 o 
  -1   5  15      223.07      214.65      9.11 o 
   0   5  15       15.98       12.05      5.12 o 
   1   5  15       20.33       24.82      6.35 o 
   2   5  15       31.64       21.99      9.23 o 
   3   5  15       80.17       90.68      8.22 o 
   4   5  15        7.93        6.25      8.63 o 
 -10   6  15       12.51       -4.74     14.18 o 
  -9   6  15      123.79      164.25     12.97 o 
  -8   6  15        1.67        0.27      6.39 o 
  -7   6  15       91.48       94.09      7.79 o 
  -6   6  15        1.02       -4.38      6.56 o 
  -5   6  15       50.26       58.81      8.08 o 
  -4   6  15      119.92      120.29      7.85 o 
  -3   6  15      149.30      163.51      8.74 o 
  -2   6  15       24.21       14.29      6.09 o 
  -1   6  15       81.84       93.14      7.65 o 
   0   6  15        3.08        5.65      7.76 o 
   1   6  15       28.00       27.62     11.33 o 
   2   6  15        4.34       -3.35      7.77 o 
   3   6  15        0.00       -8.13      8.13 o 
  -8   7  15        4.77       13.03     14.03 o 
  -7   7  15       15.96       14.47      7.97 o 
  -6   7  15      200.32      215.00     23.16 o 
  -5   7  15        5.27        0.81      7.90 o 
  -4   7  15       16.56       23.90      7.78 o 
  -3   7  15        3.83       -4.26      6.32 o 
  -2   7  15       15.69       10.56      6.34 o 
  -1   7  15        5.95        1.64      8.11 o 
   0   7  15       45.03       43.70      9.73 o 
   1   7  15        1.51       -7.33     16.47 o 
  -4   8  15       18.71       26.34     12.70 o 
  -2   8  15        1.13       -5.28     11.53 o 
 -11   0  16      193.52      175.41     16.14 o 
 -10   0  16      431.55      413.34     20.37 o 
  -9   0  16      282.63      328.74     17.86 o 
  -8   0  16      723.35      713.28     18.27 o 
  -7   0  16      365.00      382.43     13.16 o 
  -6   0  16       39.69       40.34      9.29 o 
  -5   0  16      828.49      779.60     19.07 o 
  -4   0  16      154.32      145.19      9.00 o 
  -3   0  16      400.28      380.47     17.05 o 
  -2   0  16      259.05      254.08     11.96 o 
  -1   0  16      521.83      496.78     14.94 o 
   0   0  16       63.97       64.08      7.47 o 
   1   0  16      368.95      368.80     21.39 o 
   2   0  16      546.63      594.79     17.44 o 
   3   0  16       52.86       52.15      8.13 o 
   4   0  16        0.09      -12.37     12.37 o 
   5   0  16       11.53        9.07      8.64 o 
 -11   1  16      173.72      159.39     15.21 o 
 -10   1  16      307.76      297.85     10.32 o 
  -9   1  16       19.11       18.43      5.92 o 
  -8   1  16      269.38      284.84      9.66 o 
  -7   1  16      181.13      171.96      6.84 o 
  -6   1  16      160.78      140.37      6.25 o 
  -5   1  16      268.30      253.74     15.72 o 
  -4   1  16      279.82      279.83      8.00 o 
  -3   1  16       19.26       29.89      4.28 o 
  -2   1  16      334.69      318.80      8.39 o 
  -1   1  16        0.18        0.50      4.16 o 
   0   1  16      244.42      221.91      7.58 o 
   1   1  16      305.09      288.34      8.62 o 
   2   1  16        4.78        2.14      4.55 o 
   3   1  16       18.17       15.48      5.29 o 
   4   1  16       33.01       27.90      5.81 o 
   5   1  16       27.52       26.75      8.45 o 
   6   1  16        0.29       10.05     14.00 o 
 -12   2  16       75.19       79.29     13.40 o 
 -11   2  16      100.28      101.50      9.68 o 
 -10   2  16       67.30       71.52      8.76 o 
  -9   2  16      750.30      729.63     15.79 o 
  -8   2  16      136.75      135.71      7.62 o 
  -7   2  16        0.06        0.57      4.72 o 
  -6   2  16        4.23       -0.54      4.54 o 
  -5   2  16      131.06      118.22      5.96 o 
  -4   2  16       59.86       69.97      5.09 o 
  -3   2  16       28.12       29.82      4.49 o 
  -2   2  16       49.91       63.46      5.96 o 
  -1   2  16      475.52      432.61      9.88 o 
   0   2  16      238.49      212.16      7.60 o 
   1   2  16     1005.69      979.17     16.45 o 
   2   2  16      192.11      188.18      7.88 o 
   3   2  16      133.62      154.65     11.97 o 
   4   2  16      175.06      184.37     10.10 o 
   5   2  16        3.84        4.87      6.96 o 
 -12   3  16       20.15       -1.81     11.16 o 
 -11   3  16      205.39      228.99     12.95 o 
 -10   3  16      301.26      353.00     14.38 o 
  -9   3  16       17.50       28.02      7.55 o 
  -8   3  16      283.93      265.67     12.00 o 
  -7   3  16       65.31       83.05     16.47 o 
  -6   3  16      180.86      172.67      8.94 o 
  -5   3  16      652.04      661.08     16.47 o 
  -4   3  16      297.02      277.74      9.46 o 
  -3   3  16      134.93      141.48      6.52 o 
  -2   3  16      792.51      776.53     13.89 o 
  -1   3  16      100.87      103.07      8.21 o 
   0   3  16      226.22      248.19      8.24 o 
   1   3  16        5.62        4.26      4.66 o 
   2   3  16        1.14       -4.64      4.64 o 
   3   3  16       28.33       40.68      7.17 o 
   4   3  16       18.42       21.25      7.00 o 
   5   3  16       43.36       42.30     13.70 o 
 -11   4  16      376.94      401.66     23.77 o 
 -10   4  16       17.30       22.26      8.63 o 
  -9   4  16      101.18      120.95     10.17 o 
  -8   4  16       18.23        7.38     17.35 o 
  -7   4  16      201.42      211.77     23.22 o 
  -6   4  16      106.44      115.86      7.58 o 
  -5   4  16      126.63      127.77      7.73 o 
  -4   4  16      588.12      593.91     14.10 o 
  -3   4  16      669.68      639.37     14.72 o 
  -2   4  16       17.56       14.23      4.73 o 
  -1   4  16       62.21       69.57      7.18 o 
   0   4  16        4.88        0.73      4.59 o 
   1   4  16      219.37      212.09      8.40 o 
   2   4  16       37.86       54.97      7.13 o 
   3   4  16       46.55       42.41      7.51 o 
   4   4  16      206.51      259.63     22.04 o 
 -10   5  16      388.94      412.89     23.77 o 
  -9   5  16       16.22       30.34      8.16 o 
  -8   5  16      144.72      135.18     10.87 o 
  -7   5  16      262.43      249.69     22.30 o 
  -6   5  16        1.32       -6.65      6.65 o 
  -5   5  16      222.47      228.63      9.69 o 
  -4   5  16       55.59       61.35      6.54 o 
  -3   5  16      240.99      239.75      9.60 o 
  -2   5  16      107.00      123.09      8.11 o 
  -1   5  16        7.97       -0.37      5.77 o 
   0   5  16      232.16      232.75      8.84 o 
   1   5  16       54.17       39.46      8.36 o 
   2   5  16      151.82      163.14      9.84 o 
   3   5  16      112.55      141.52     33.32 o 
  -8   6  16        8.34       -2.92      7.58 o 
  -7   6  16      118.13      130.10     10.79 o 
  -6   6  16        0.05       -6.74      6.74 o 
  -5   6  16       12.69        3.42      8.70 o 
  -4   6  16      538.88      557.94     14.69 o 
  -3   6  16      205.76      229.37     10.36 o 
  -2   6  16        0.73       -6.07      6.07 o 
  -1   6  16       11.85        4.52      6.36 o 
   0   6  16        0.19        0.96      8.08 o 
   1   6  16       61.42       72.01     10.18 o 
   2   6  16      174.65      169.35     19.01 o 
  -6   7  16       30.07       23.59     12.61 o 
  -5   7  16      326.02      339.06     34.70 o 
  -4   7  16      263.94      275.65     13.79 o 
  -3   7  16       54.25       55.43      7.72 o 
  -2   7  16      162.37      167.60     12.52 o 
  -1   7  16        0.45        1.75     10.82 o 
   0   7  16        1.12       -6.79     11.83 o 
 -12   1  17        0.18      -10.44     10.44 o 
 -11   1  17        0.38       -1.12     11.86 o 
 -10   1  17        0.21       -5.34      6.66 o 
  -9   1  17        9.38        1.92      5.43 o 
  -8   1  17      203.18      216.61     16.07 o 
  -7   1  17      203.30      199.24      8.67 o 
  -6   1  17       57.13       68.95      5.28 o 
  -5   1  17      210.28      205.59      7.33 o 
  -4   1  17        4.85       -1.53      4.05 o 
  -3   1  17       53.02       47.54      4.84 o 
  -2   1  17        0.04        0.08      4.30 o 
  -1   1  17      120.58      114.74      6.28 o 
   0   1  17      112.91      104.23      6.23 o 
   1   1  17        7.30       11.42      5.41 o 
   2   1  17        0.52       -5.21      5.21 o 
   3   1  17       25.28       22.96      5.98 o 
   4   1  17        0.83       -5.81      5.81 o 
   5   1  17        0.00       -9.20     12.94 o 
 -12   2  17      107.29      122.31     16.53 o 
 -11   2  17       57.16       48.41      9.04 o 
 -10   2  17       36.15       29.16      7.75 o 
  -9   2  17        3.98       11.61      5.73 o 
  -8   2  17       43.12       42.87      6.19 o 
  -7   2  17      110.09      126.46      7.68 o 
  -6   2  17       48.83       41.01      5.83 o 
  -5   2  17      127.58      112.98      6.10 o 
  -4   2  17       58.01       49.72      5.03 o 
  -3   2  17      140.67      153.91      6.92 o 
  -2   2  17      312.69      269.60      8.36 o 
  -1   2  17        0.09       -4.39      4.39 o 
   0   2  17       95.21      111.09      6.44 o 
   1   2  17      142.35      153.31      7.79 o 
   2   2  17       31.72       25.52      5.64 o 
   3   2  17        5.07        3.10      5.54 o 
   4   2  17      100.25      101.84      8.99 o 
 -12   3  17        1.01      -13.73     13.73 o 
 -11   3  17      169.58      184.44     16.67 o 
 -10   3  17        0.00       -7.22      7.22 o 
  -9   3  17       12.06       15.75      7.51 o 
  -8   3  17        1.94        4.40      5.46 o 
  -7   3  17      144.00      153.55      8.22 o 
  -6   3  17       77.49       73.97      6.68 o 
  -5   3  17       46.90       58.66      6.27 o 
  -4   3  17       79.61       95.19      6.94 o 
  -3   3  17        3.12        6.26      4.40 o 
  -2   3  17       18.27       19.27      4.80 o 
  -1   3  17       30.16       14.57      4.97 o 
   0   3  17       19.93        4.48      4.78 o 
   1   3  17        0.16        2.35      4.92 o 
   2   3  17       30.99       23.77      5.77 o 
   3   3  17       21.47        6.68      7.04 o 
 -11   4  17        9.13       13.55     12.88 o 
 -10   4  17       53.23       71.98      9.84 o 
  -9   4  17       17.73       11.03      7.98 o 
  -8   4  17        8.48        1.31      7.50 o 
  -7   4  17       84.76       73.69     12.11 o 
  -6   4  17      165.31      155.02      8.60 o 
  -5   4  17       23.18       24.76      5.83 o 
  -4   4  17       83.28       82.68      7.13 o 
  -3   4  17        9.28        5.39     11.19 o 
  -2   4  17       27.69       20.51      6.53 o 
  -1   4  17       11.18       14.24      5.16 o 
   0   4  17       16.93       13.03      9.26 o 
   1   4  17      200.78      235.43     12.86 o 
   2   4  17       46.72       43.32      7.70 o 
   3   4  17       34.37       21.23      9.13 o 
  -9   5  17       30.35       44.92      9.44 o 
  -8   5  17       24.88       28.96      8.55 o 
  -7   5  17        0.19       -7.07      7.07 o 
  -6   5  17      169.91      179.42     11.47 o 
  -5   5  17        0.59       -0.14      5.68 o 
  -4   5  17       47.74       58.94      7.01 o 
  -3   5  17        6.82       -2.98      6.00 o 
  -2   5  17        6.26        7.76      6.28 o 
  -1   5  17       15.87       30.50      6.69 o 
   0   5  17        5.42       -7.78      7.78 o 
   1   5  17       72.53       79.77      8.26 o 
   2   5  17       23.22       31.64      9.26 o 
  -7   6  17       17.68       11.31      8.76 o 
  -6   6  17      111.60      136.49     11.21 o 
  -5   6  17      361.19      382.10     15.46 o 
  -4   6  17        3.69       -0.29      6.25 o 
  -3   6  17        6.37        4.61      6.70 o 
  -2   6  17       63.54       55.39     10.14 o 
  -1   6  17        4.78       -0.57      8.46 o 
   0   6  17       18.38       16.23     12.58 o 
  -4   7  17        0.93       -2.81     12.10 o 
  -3   7  17        9.76       -2.78     11.50 o 
 -11   0  18       99.56      109.13     13.88 o 
 -10   0  18      350.65      365.22     20.91 o 
  -9   0  18      347.42      323.88     19.07 o 
  -8   0  18        0.00       -0.20      6.75 o 
  -7   0  18      979.22      991.02     26.81 o 
  -6   0  18      175.07      157.44     10.23 o 
  -5   0  18       46.76       47.94      8.21 o 
  -4   0  18      259.32      250.63     11.66 o 
  -3   0  18       54.65       57.46      7.68 o 
  -2   0  18        1.08       -6.20      6.20 o 
  -1   0  18      558.15      521.18     16.52 o 
   0   0  18        1.13        9.63      7.14 o 
   1   0  18      214.29      207.04     12.11 o 
   2   0  18       90.81       67.54      9.81 o 
   3   0  18        6.32        2.22     13.44 o 
   4   0  18      272.99      302.10     20.73 o 
 -12   1  18       67.77       78.75     14.66 o 
 -11   1  18        4.82        1.69     12.40 o 
 -10   1  18       16.20       11.99      7.55 o 
  -9   1  18       32.24       40.05      6.45 o 
  -8   1  18      385.32      390.56     11.80 o 
  -7   1  18       36.16       51.64      8.22 o 
  -6   1  18      583.14      540.31     11.62 o 
  -5   1  18      135.05      136.28      6.81 o 
  -4   1  18       52.28       48.51      5.17 o 
  -3   1  18        8.42       11.96      4.56 o 
  -2   1  18        1.44        1.49      4.48 o 
  -1   1  18       49.01       56.82      5.55 o 
   0   1  18      194.50      183.68     11.86 o 
   1   1  18       87.05       97.99      7.04 o 
   2   1  18      252.47      247.24      9.55 o 
   3   1  18      347.45      353.45     12.38 o 
 -11   2  18        0.02        0.94     11.59 o 
 -10   2  18      544.02      568.81     18.33 o 
  -9   2  18      396.36      420.41     12.85 o 
  -8   2  18       46.24       62.56      7.11 o 
  -7   2  18      447.89      473.53     12.87 o 
  -6   2  18       69.56       71.59      6.70 o 
  -5   2  18        3.68        3.75      7.19 o 
  -4   2  18       37.99       38.20      5.14 o 
  -3   2  18       46.05       36.17      5.14 o 
  -2   2  18        0.61        0.56      4.66 o 
  -1   2  18       40.19       42.51      6.11 o 
   0   2  18        2.28       -3.45      4.98 o 
   1   2  18      145.55      148.33      7.97 o 
   2   2  18       22.93       27.74      6.08 o 
   3   2  18       12.05       -0.82     10.81 o 
 -11   3  18       61.22       73.02     10.62 o 
 -10   3  18      216.56      282.81     14.18 o 
  -9   3  18        0.56        9.36      8.24 o 
  -8   3  18      268.98      264.57     10.64 o 
  -7   3  18        4.10        4.19      5.48 o 
  -6   3  18       52.10       53.41      6.70 o 
  -5   3  18       21.26        7.13      5.60 o 
  -4   3  18      158.48      174.71      9.06 o 
  -3   3  18      687.87      703.25     13.75 o 
  -2   3  18      181.97      205.49      8.11 o 
  -1   3  18        0.72        0.93      5.08 o 
   0   3  18      128.74      120.45      7.26 o 
   1   3  18       18.57       26.20      7.96 o 
   2   3  18      396.79      421.48     13.74 o 
 -10   4  18        0.25       -2.44     12.07 o 
  -9   4  18      264.67      303.84     19.37 o 
  -8   4  18        0.04       -6.67      7.40 o 
  -7   4  18      134.77      129.31     10.26 o 
  -6   4  18        0.68        4.40      5.54 o 
  -5   4  18      149.06      135.57      8.69 o 
  -4   4  18      904.03      942.44     19.44 o 
  -3   4  18      136.44      151.82      9.18 o 
  -2   4  18      128.21      142.81      9.05 o 
  -1   4  18      179.07      201.80      8.99 o 
   0   4  18        6.85        9.95      5.84 o 
   1   4  18      177.45      179.45     10.33 o 
   2   4  18        3.90       11.74     12.61 o 
  -8   5  18      215.10      214.27     19.22 o 
  -7   5  18      113.19      117.06     27.26 o 
  -6   5  18       61.40       68.30      9.21 o 
  -5   5  18       44.22       45.69     11.42 o 
  -4   5  18      152.23      147.57      9.23 o 
  -3   5  18      231.06      247.86     11.02 o 
  -2   5  18      332.43      345.17     14.88 o 
  -1   5  18        4.24       -6.42      6.53 o 
   0   5  18       41.67       32.25     13.61 o 
  -5   6  18       60.00       58.56     13.24 o 
  -4   6  18      435.37      495.81     18.21 o 
  -3   6  18       93.35       82.57     12.37 o 
  -2   6  18        2.55       -8.89      8.89 o 
 -11   1  19       37.41       26.40     12.79 o 
 -10   1  19        0.47       -4.95      7.19 o 
  -9   1  19       10.62        7.05      6.43 o 
  -8   1  19       19.71       16.64      6.46 o 
  -7   1  19        5.50        3.39      6.10 o 
  -6   1  19      401.61      407.24     10.61 o 
  -5   1  19       36.47       36.70      5.33 o 
  -4   1  19       16.09       13.30      5.38 o 
  -3   1  19       36.73       32.25      5.23 o 
  -2   1  19      182.96      188.94      8.05 o 
  -1   1  19        0.28       -2.14      7.21 o 
   0   1  19       19.67       21.14      5.92 o 
   1   1  19       14.94       11.49      5.83 o 
   2   1  19        0.09        1.01      7.05 o 
 -11   2  19        1.40       -6.37     11.31 o 
 -10   2  19       86.85      106.10     10.78 o 
  -9   2  19        0.98        2.80      6.38 o 
  -8   2  19       49.90       56.05      7.01 o 
  -7   2  19       60.92       56.00      7.32 o 
  -6   2  19       28.51       24.95      7.11 o 
  -5   2  19       22.43       17.86      5.91 o 
  -4   2  19      286.10      289.31      9.19 o 
  -3   2  19      112.72      115.88      6.78 o 
  -2   2  19       26.15       33.61      6.57 o 
  -1   2  19        1.07        0.04      5.28 o 
   0   2  19        0.47       -5.33      5.33 o 
   1   2  19        5.06        3.27      6.02 o 
   2   2  19       39.69       29.72     14.12 o 
 -10   3  19        3.20        2.35     12.73 o 
  -9   3  19       74.71       80.94     10.35 o 
  -8   3  19        0.38        1.39      6.06 o 
  -7   3  19       23.19       19.17      6.52 o 
  -6   3  19       84.23       75.84      8.99 o 
  -5   3  19        0.22       -5.69      5.69 o 
  -4   3  19       43.50       39.50      6.77 o 
  -3   3  19       16.39       11.63      6.33 o 
  -2   3  19        3.06        6.05      7.42 o 
  -1   3  19        4.21       -2.93      8.71 o 
   0   3  19       66.96       56.67      6.76 o 
   1   3  19       33.03       17.53      9.23 o 
  -8   4  19       14.05       14.07      8.44 o 
  -7   4  19        0.15       -0.94      8.76 o 
  -6   4  19        0.73        0.51      7.95 o 
  -5   4  19       31.88       37.10      6.94 o 
  -4   4  19       33.86       34.06      8.08 o 
  -3   4  19       47.80       59.28     12.12 o 
  -2   4  19        8.48        2.02      6.69 o 
  -1   4  19       13.73        3.91      8.96 o 
   0   4  19       14.07       14.94      9.30 o 
  -5   5  19       38.14       25.74      9.64 o 
  -4   5  19       88.24      101.26     11.08 o 
  -3   5  19        6.13        9.84      8.28 o 
  -2   5  19       11.06       23.83     13.28 o 
 -10   0  20        5.65       -3.86     12.40 o 
  -9   0  20       10.37        7.03     11.53 o 
  -8   0  20       28.36       21.09     11.25 o 
  -7   0  20       59.21       71.47      9.13 o 
  -6   0  20       28.96       40.16      9.46 o 
  -5   0  20      368.68      358.85     14.63 o 
  -4   0  20       78.11       71.72      9.02 o 
  -3   0  20      182.77      190.97     11.78 o 
  -2   0  20      116.27      141.72     11.00 o 
  -1   0  20        0.21       -8.82     13.65 o 
   0   0  20       10.64       -6.30      8.52 o 
 -10   1  20       27.77       33.58     21.50 o 
  -9   1  20      238.57      246.90     21.13 o 
  -8   1  20       27.28       33.59      7.21 o 
  -7   1  20       19.46       26.03      7.64 o 
  -6   1  20      537.51      560.10     19.24 o 
  -5   1  20       41.97       61.13      6.11 o 
  -4   1  20       17.27       20.82      5.64 o 
  -3   1  20      148.96      154.75      8.16 o 
  -2   1  20        2.64       -5.35      5.35 o 
  -1   1  20        3.18        9.11      5.87 o 
   0   1  20       91.51       87.26      7.58 o 
   1   1  20        1.50       12.67     12.67 o 
 -10   2  20       34.72       19.19     13.70 o 
  -9   2  20       19.22       19.07      8.45 o 
  -8   2  20        2.91       -0.16      6.77 o 
  -7   2  20      775.76      802.21     18.26 o 
  -6   2  20        7.57        3.09      6.21 o 
  -5   2  20       29.19       11.01     10.27 o 
  -4   2  20      210.99      233.89      9.08 o 
  -3   2  20       16.27       17.44      8.84 o 
  -2   2  20       72.61       90.30      7.10 o 
  -1   2  20       35.35       44.79      6.56 o 
   0   2  20       14.90       18.24      9.29 o 
  -9   3  20        7.17        0.48     12.10 o 
  -8   3  20      267.89      279.83     14.75 o 
  -7   3  20        0.06       -6.37      6.37 o 
  -6   3  20       54.16       43.31     11.02 o 
  -5   3  20        3.37        4.63      6.69 o 
  -4   3  20      215.03      216.68     10.73 o 
  -3   3  20      230.24      236.66     10.80 o 
  -2   3  20       20.89        6.05      6.00 o 
  -1   3  20       81.86       85.88     11.92 o 
   0   3  20      114.36      153.56     32.87 o 
  -6   4  20       15.40       -7.18     12.34 o 
  -5   4  20        1.27      -11.13     11.13 o 
  -4   4  20        0.71       -1.34      8.56 o 
  -3   4  20      189.40      204.68     14.72 o 
  -2   4  20      128.39      132.96     15.66 o 
  -9   1  21        0.41        3.05     12.10 o 
  -8   1  21       40.60       41.74     10.05 o 
  -7   1  21        1.14       -4.23      6.53 o 
  -6   1  21        3.14        3.47      6.58 o 
  -5   1  21       29.24       20.70      6.13 o 
  -4   1  21       31.07       25.87      6.24 o 
  -3   1  21       14.41       14.31      6.03 o 
  -2   1  21       10.22       -2.09      6.99 o 
  -8   2  21       11.04       11.80      9.33 o 
  -7   2  21       18.88        7.91      8.69 o 
  -6   2  21      145.18      136.33     25.77 o 
  -5   2  21        2.46       -5.10      9.96 o 
  -4   2  21        4.47       -6.68      6.76 o 
  -3   2  21      192.10      171.73     18.10 o 
  -2   2  21       18.09       31.83     13.43 o 
  -6   3  21       10.11       15.93     12.16 o 
  -5   3  21        6.55        6.85     12.52 o 
  -6   0  22       12.81        0.03     12.49 o 
  -5   0  22        1.72      -11.71     11.71 o 
  -4   0  22        1.86       -3.35     12.07 o 
  -5   1  22        2.41       11.92     12.85 o 
                                                 
